# Supplementary material for: Characterization of Resveratrol, Oxyresveratrol, Piceatannol and Roflumilast as Modulators of Phosphodiesterase Activity. Study of Yeast Lifespan
Source: Pharmaceuticals (Basel). 2020 Aug 30;13(9):225. doi: 10.3390/ph13090225 (PMC7559934; doi:10.3390/ph13090225)
Supplement: Supplementary file 1 [file pharmaceuticals-13-00225-s001.zip]

Archive with 4 entries (4 files):
- SM1.txt
- SM2.txt
- SM3.txt
- Supplementary v2.docx
