# Supplementary material for: Characterization of Resveratrol, Oxyresveratrol, Piceatannol and Roflumilast as Modulators of Phosphodiesterase Activity. Study of Yeast Lifespan
Source: Pharmaceuticals (Basel). 2020 Aug 30;13(9):225. doi: 10.3390/ph13090225 (PMC7559934; doi:10.3390/ph13090225)
Supplement: Supplementary file 1 [file pharmaceuticals-13-00225-s001.zip › SM1.txt]

RID: JWS6DZVP014	
Job Title:P06776:RecName: Full=3',5'-cyclic-nucleotide...				
Program: BLASTP 
Database: nr All non-redundant GenBank CDS translations+PDB+SwissProt+PIR+PRF excluding environmental samples from WGS projects
Query #1: RecName: Full=3',5'-cyclic-nucleotide phosphodiesterase 2; Short=PDEase 2; AltName: Full=High-affinity cAMP phosphodiesterase [Saccharomyces cerevisiae S288C] Query ID: sp|P06776.2 Length: 526

Sequences producing significant alignments:
                                                                  Max    Total Query   E   Per.                  
Description                                                       Score  Score cover Value Ident  Accession        
Chain A, High Affinity Cgmp-specific 3',5'-cyclic...              89.4   89.4  35%   2e-18 33.83  3N3Z_A           
Chain A, High-affinity Cgmp-specific 3',5'-cyclic...              88.6   88.6  35%   4e-18 33.83  2YY2_A           
Chain A, Phosphodiesterase 9a [Homo sapiens]                      88.6   88.6  35%   4e-18 33.83  2HD1_A           
Chain A, High affinity cGMP-specific 3',5'-cyclic...              88.2   88.2  35%   5e-18 33.83  6A3N_A           
Chain A, Human Phosphodiesterase 9 [Homo sapiens]                 88.2   88.2  35%   5e-18 33.83  3DY8_A           
high affinity cGMP-specific 3',5'-cyclic phosphodiesterase 9A...  89.0   89.0  35%   6e-18 33.83  NP_001001576.1   
high affinity cGMP-specific 3',5'-cyclic phosphodiesterase 9A...  88.6   88.6  35%   8e-18 33.83  NP_001001572.1   
high affinity cGMP-specific 3',5'-cyclic phosphodiesterase 9A...  88.6   88.6  35%   1e-17 33.83  NP_001001575.1   
high affinity cGMP-specific 3',5'-cyclic phosphodiesterase 9A...  88.6   88.6  35%   1e-17 33.83  NP_001001577.1   
high affinity cGMP-specific 3',5'-cyclic phosphodiesterase 9A...  89.0   89.0  35%   1e-17 33.83  NP_001001574.1   
high affinity cGMP-specific 3',5'-cyclic phosphodiesterase 9A...  89.0   89.0  35%   1e-17 33.83  NP_001001567.1   
unnamed protein product [Homo sapiens]                            88.6   88.6  35%   1e-17 33.83  BAG57446.1       
high affinity cGMP-specific 3',5'-cyclic phosphodiesterase 9A...  88.6   88.6  35%   1e-17 33.83  NP_001001568.1   
Chain A, High Affinity Cgmp-specific 3',5'-cyclic...              89.0   89.0  35%   1e-17 33.83  3QI3_A           
high affinity cGMP-specific 3',5'-cyclic phosphodiesterase 9A...  88.6   88.6  35%   1e-17 33.83  NP_001001569.1   
high affinity cGMP-specific 3',5'-cyclic phosphodiesterase 9A...  89.0   89.0  35%   1e-17 33.83  NP_001001583.1   
high affinity cGMP-specific 3',5'-cyclic phosphodiesterase 9A...  88.6   88.6  35%   1e-17 33.83  NP_001001571.1   
high affinity cGMP-specific 3',5'-cyclic phosphodiesterase 9A...  88.6   88.6  35%   2e-17 33.83  NP_001302462.1   
high affinity cGMP-specific 3',5'-cyclic phosphodiesterase 9A...  88.6   88.6  35%   2e-17 33.83  NP_001001581.1   
high affinity cGMP-specific 3',5'-cyclic phosphodiesterase 9A...  89.0   89.0  35%   2e-17 33.83  NP_002597.1      
high affinity cGMP-specific 3',5'-cyclic phosphodiesterase 9A...  88.6   88.6  35%   2e-17 33.83  XP_011527900.1   
high affinity cGMP-specific 3',5'-cyclic phosphodiesterase 9A...  88.6   88.6  35%   2e-17 33.83  XP_024307852.1   
high affinity cGMP-specific 3',5'-cyclic phosphodiesterase 9A...  88.6   88.6  35%   2e-17 33.83  NP_001001582.1   
high affinity cGMP-specific 3',5'-cyclic phosphodiesterase 9A...  88.2   88.2  35%   2e-17 33.83  NP_001001578.1   
high affinity cGMP-specific 3',5'-cyclic phosphodiesterase 9A...  88.2   88.2  35%   2e-17 33.83  NP_001001570.1   
Chain A, Cgmp-specific 3',5'-cyclic Phosphodiesterase [Homo...    85.5   85.5  59%   7e-17 24.17  1XOZ_A           
Chain A, Cgmp-specific 3',5'-cyclic Phosphodiesterase [Homo...    85.1   85.1  59%   8e-17 24.17  1T9S_A           
Chain A, cGMP-specific 3',5'-cyclic...                            84.7   84.7  59%   8e-17 23.56  3HC8_A           
Chain A, CGMP-SPECIFIC 3', 5'-CYCLIC PHOSPHODIESTERASE,...        84.7   84.7  59%   9e-17 23.56  2CHM_A           
Chain A, Crystal Structure Of The Unliganded Pde8a Catalytic...   83.6   83.6  42%   2e-16 25.57  3ECM_A           
high affinity cAMP-specific and IBMX-insensitive 3',5'-cyclic...  84.0   84.0  42%   4e-16 25.57  XP_024305714.1   
high affinity cAMP-specific and IBMX-insensitive 3',5'-cyclic...  84.0   84.0  42%   6e-16 25.57  XP_016877800.1   
high affinity cAMP-specific and IBMX-insensitive 3',5'-cyclic...  84.0   84.0  42%   6e-16 25.57  XP_011519970.1   
cAMP-specific phosphodiesterase 8A [Homo sapiens]                 84.0   84.0  42%   7e-16 25.57  AAC39763.1       
high affinity cAMP-specific and IBMX-insensitive 3',5'-cyclic...  84.0   84.0  42%   7e-16 25.57  XP_016877798.1   
high affinity cAMP-specific and IBMX-insensitive 3',5'-cyclic...  84.0   84.0  42%   8e-16 25.57  XP_016877797.1   
high affinity cAMP-specific and IBMX-insensitive 3',5'-cyclic...  84.0   84.0  42%   8e-16 25.57  NP_001230066.1   
high affinity cAMP-specific and IBMX-insensitive 3',5'-cyclic...  83.6   83.6  42%   9e-16 25.57  NP_775656.1      
phosphodiesterase 8A, isoform CRA_b [Homo sapiens]                83.6   83.6  42%   1e-15 25.57  EAX01966.1       
high affinity cAMP-specific and IBMX-insensitive 3',5'-cyclic...  83.6   83.6  42%   1e-15 25.57  NP_002596.1      
cAMP-specific cyclic nucleotide phosphodiesterase PDE8A1 [Homo... 83.6   83.6  42%   1e-15 25.57  AAK57641.1       
Phosphodiesterase 8A [Homo sapiens]                               83.6   83.6  42%   1e-15 25.57  AAH60762.1       
proliferation-inducing gene 22 protein [Homo sapiens]             80.9   80.9  40%   2e-15 26.19  AAS00492.1       
PDE8B protein [Homo sapiens]                                      80.9   80.9  40%   2e-15 26.19  AAH35144.1       
Chain A, Camp-specific 3',5'-cyclic Phosphodiesterase 4b [Homo... 82.4   82.4  34%   2e-15 31.37  4WZI_A           
high affinity cAMP-specific and IBMX-insensitive 3',5'-cyclic...  82.0   82.0  40%   3e-15 26.69  XP_011542006.1   
unnamed protein product [Homo sapiens]                            81.6   81.6  40%   3e-15 26.69  BAG51239.1       
high affinity cAMP-specific and IBMX-insensitive 3',5'-cyclic...  82.0   82.0  40%   3e-15 26.69  NP_001363001.1   
high affinity cAMP-specific and IBMX-insensitive 3',5'-cyclic...  82.0   82.0  58%   3e-15 25.00  NP_001363002.1   
high affinity cAMP-specific and IBMX-insensitive 3',5'-cyclic...  82.0   82.0  58%   3e-15 25.00  NP_001363000.1   
high affinity cAMP-specific and IBMX-insensitive 3',5'-cyclic...  82.0   82.0  58%   3e-15 25.00  NP_001363003.1   
high affinity cAMP-specific and IBMX-insensitive 3',5'-cyclic...  82.0   82.0  58%   3e-15 25.00  NP_001025023.1   
high affinity cAMP-specific and IBMX-insensitive 3',5'-cyclic...  82.0   82.0  40%   3e-15 26.69  XP_011542001.1   
high affinity cAMP-specific and IBMX-insensitive 3',5'-cyclic...  82.0   82.0  58%   3e-15 25.00  NP_001362999.1   
high affinity cAMP-specific and IBMX-insensitive 3',5'-cyclic...  81.6   81.6  58%   3e-15 25.00  NP_001363004.1   
high affinity cAMP-specific and IBMX-insensitive 3',5'-cyclic...  82.0   82.0  40%   3e-15 26.69  NP_001336680.1   
high affinity cAMP-specific and IBMX-insensitive 3',5'-cyclic...  82.0   82.0  58%   3e-15 25.00  NP_001362994.1   
high affinity cAMP-specific and IBMX-insensitive 3',5'-cyclic...  82.0   82.0  58%   3e-15 25.00  NP_001025022.1   
high affinity cAMP-specific and IBMX-insensitive 3',5'-cyclic...  82.0   82.0  40%   3e-15 26.69  NP_001336682.1   
high affinity cAMP-specific and IBMX-insensitive 3',5'-cyclic...  82.0   82.0  58%   3e-15 25.00  XP_011542002.1   
high affinity cAMP-specific and IBMX-insensitive 3',5'-cyclic...  82.0   82.0  40%   3e-15 26.69  NP_001025024.1   
high affinity cAMP-specific and IBMX-insensitive 3',5'-cyclic...  82.0   82.0  40%   3e-15 26.69  NP_001362991.1   
high affinity cAMP-specific and IBMX-insensitive 3',5'-cyclic...  82.0   82.0  40%   4e-15 26.69  NP_001362993.1   
high affinity cAMP-specific and IBMX-insensitive 3',5'-cyclic...  82.0   82.0  40%   4e-15 26.69  NP_001362992.1   
high affinity cAMP-specific and IBMX-insensitive 3',5'-cyclic...  81.6   81.6  58%   4e-15 25.00  NP_001362998.1   
high affinity cAMP-specific and IBMX-insensitive 3',5'-cyclic...  82.0   82.0  58%   4e-15 25.00  NP_001025025.1   
high affinity cAMP-specific and IBMX-insensitive 3',5'-cyclic...  82.0   82.0  40%   4e-15 26.69  NP_001336681.1   
high affinity cAMP-specific and IBMX-insensitive 3',5'-cyclic...  82.0   82.0  40%   4e-15 26.69  NP_001336677.1   
high affinity cAMP-specific and IBMX-insensitive 3',5'-cyclic...  82.0   82.0  40%   4e-15 26.69  NP_003710.1      
high affinity cAMP-specific and IBMX-insensitive 3',5'-cyclic...  81.6   81.6  40%   4e-15 26.69  NP_001362995.1   
high affinity cAMP-specific and IBMX-insensitive 3',5'-cyclic...  82.0   82.0  40%   4e-15 26.69  XP_006714789.1   
hypothetical protein [Homo sapiens]                               81.6   81.6  58%   4e-15 25.00  CAD38584.1       
high affinity cAMP-specific and IBMX-insensitive 3',5'-cyclic...  82.0   82.0  40%   4e-15 26.69  NP_001336678.1   
high affinity cAMP-specific and IBMX-insensitive 3',5'-cyclic...  81.6   81.6  40%   4e-15 26.69  NP_001336679.1   
Chain A, Camp-specific 3',5'-cyclic Phosphodiesterase 4b [Homo... 80.5   80.5  34%   4e-15 30.88  1XLZ_A           
Chain A, cAMP-specific 3',5'-cyclic phosphodiesterase 4B [Homo... 79.7   79.7  34%   4e-15 30.88  4KP6_A           
Chain A, Camp-specific 3',5'-cyclic Phosphodiesterase 4b [Homo... 79.3   79.3  34%   4e-15 30.88  3O0J_A           
Chain A, Camp-specific 3',5'-cyclic Phosphodiesterase 4b [Homo... 80.5   80.5  34%   4e-15 30.88  1XM6_A           
Chain A, cAMP-specific 3',5'-cyclic phosphodiesterase 4B [Homo... 80.1   80.1  34%   5e-15 30.88  4MYQ_A           
unnamed protein product [Homo sapiens]                            80.5   80.5  40%   5e-15 26.69  BAG51011.1       
Chain A, Camp-specific 3',5'-cyclic Phosphodiesterase 4b [Homo... 80.1   80.1  34%   5e-15 30.88  1XM4_A           
Chain A, Camp-specific 3',5'-cyclic Phosphodiesterase 4d [Homo... 80.5   80.5  47%   5e-15 27.74  3G4G_A           
cAMP-specific phosphodiesterase HPDE4D2 variant [Homo sapiens]    80.9   80.9  47%   5e-15 27.74  AAA97891.1       
Chain A, Camp-specific 3',5'-cyclic Phosphodiesterase 4b [Homo... 80.1   80.1  34%   5e-15 30.88  1TB5_A           
Chain A, cAMP-specific 3',5'-cyclic phosphodiesterase 4B [Homo... 80.1   80.1  34%   5e-15 30.88  3W5E_A           
Chain A, Phosphodiesterase 4b, Camp-specific [Homo sapiens]       79.3   79.3  34%   5e-15 30.88  2QYL_A           
Chain A, Camp-specific 3',5'-cyclic Phosphodiesterase 4b [Homo... 79.7   79.7  34%   5e-15 30.88  3D3P_A           
Chain A, Camp-specific 3',5'-cyclic Phosphodiesterase 4d [Homo... 79.7   79.7  46%   5e-15 27.78  3IAD_A           
Chain A, Catalytic Domain Of Human Phosphodiesterase 4b2b [Hom... 79.7   79.7  34%   5e-15 30.88  1F0J_A           
Chain A, Camp-specific 3',5'-cyclic Phosphodiesterase 4b [Homo... 79.7   79.7  34%   5e-15 30.88  1RO6_A           
Chain A, Catalytic Domain Of Human Phosphodiesterase 4b In...     79.7   79.7  34%   5e-15 30.88  3LY2_A           
Chain A, Catalytic Domain Of Human Phosphodiesterase 4b2b In...   79.7   79.7  34%   6e-15 30.88  3HMV_A           
Chain A, Camp-specific 3',5'-cyclic Phosphodiesterase 4b [Homo... 80.1   80.1  34%   6e-15 30.88  3KKT_A           
cAMP-specific 3',5'-cyclic phosphodiesterase 4D isoform PDE4D2... 80.5   80.5  47%   6e-15 27.74  NP_001184150.1   
Chain A, Crystal Structure Of Human Phosphodiesterase 4d With...  79.7   79.7  46%   6e-15 27.78  3G4I_A           
Chain A, Camp-specific 3',5'-cyclic Phosphodiesterase 4b [Homo... 80.1   80.1  34%   6e-15 30.88  1XLX_A           
Chain A, cAMP-specific 3',5'-cyclic phosphodiesterase 4D [Homo... 79.3   79.3  46%   6e-15 27.78  6F6U_A           
Chain A, cAMP-specific 3',5'-cyclic phosphodiesterase 4D [Homo... 79.3   79.3  46%   7e-15 27.78  6BOJ_A           
cAMP-specific 3',5'-cyclic phosphodiesterase 4D isoform PDE4D6... 80.5   80.5  47%   7e-15 27.74  NP_001184152.1   
Chain A, Camp-specific 3',5'-cyclic Phosphodiesterase 4b [Homo... 79.7   79.7  47%   7e-15 27.01  3G45_A           


Alignments:
>Chain A, High Affinity Cgmp-specific 3',5'-cyclic Phosphodiesterase 9a [Homo sapiens]
Sequence ID: 3N3Z_A Length: 326 
>Chain B, High Affinity Cgmp-specific 3',5'-cyclic Phosphodiesterase 9a [Homo sapiens]
Sequence ID: 3N3Z_B Length: 326  
Range 1: 59 to 250

Score:89.4 bits(220), Expect:2e-18, 
Method:Compositional matrix adjust., 
Identities:68/201(34%), Positives:98/201(48%), Gaps:24/201(11%)

Query  251  LFTLESSYHQVNKFHNFRHAIDVMQATWR---LCTYLLKDNPVQTLLLCMAAIGHDVGHP  307
            LF +  +Y   N FHNFRH   V Q  +    LC+   K +    L+L  AAI HD+ HP
Sbjct  59   LFCVHDNYRN-NPFHNFRHCFCVAQMMYSMVWLCSLQEKFSQTDILILMTAAICHDLDHP  117

Query  308  GTNNQLLCNCESEVAQNFKNVSILENFHRELFQQLLSEHWPQLLS-ISKKKFDFISEA--  364
            G NN    N  +E+A  + ++S LEN H  +  Q+L+E    + S I    F  I +   
Sbjct  118  GYNNTYQINARTELAVRYNDISPLENHHCAVAFQILAEPECNIFSNIPPDGFKQIRQGMI  177

Query  365  --ILATDMALHSQYEDRLMHE------NPMKQITLISLI-IKAADISNVTRTLSISARWA  415
              ILATDMA H++  D    +      +  + +TL+ +I IK  DISN  R + ++  W 
Sbjct  178  TLILATDMARHAEIMDSFKEKMENFDYSNEEHMTLLKMILIKCCDISNAVRPMEVAEPWV  237

Query  416  YLITLEFNDCALLETFHKAHR  436
                    DC L E F ++ R
Sbjct  238  --------DCLLEEYFMQSDR  250


>Chain A, High-affinity Cgmp-specific 3',5'-cyclic Phosphodiesterase 9a [Homo sapiens]
Sequence ID: 2YY2_A Length: 333 
>Chain B, High-affinity Cgmp-specific 3',5'-cyclic Phosphodiesterase 9a [Homo sapiens]
Sequence ID: 2YY2_B Length: 333  
Range 1: 66 to 257

Score:88.6 bits(218), Expect:4e-18, 
Method:Compositional matrix adjust., 
Identities:68/201(34%), Positives:98/201(48%), Gaps:24/201(11%)

Query  251  LFTLESSYHQVNKFHNFRHAIDVMQATWR---LCTYLLKDNPVQTLLLCMAAIGHDVGHP  307
            LF +  +Y   N FHNFRH   V Q  +    LC+   K +    L+L  AAI HD+ HP
Sbjct  66   LFCVHDNYRN-NPFHNFRHCFCVAQMMYSMVWLCSLQEKFSQTDILILMTAAICHDLDHP  124

Query  308  GTNNQLLCNCESEVAQNFKNVSILENFHRELFQQLLSEHWPQLLS-ISKKKFDFISEA--  364
            G NN    N  +E+A  + ++S LEN H  +  Q+L+E    + S I    F  I +   
Sbjct  125  GYNNTYQINARTELAVRYNDISPLENHHCAVAFQILAEPECNIFSNIPPDGFKQIRQGMI  184

Query  365  --ILATDMALHSQYEDRLMHE------NPMKQITLISLI-IKAADISNVTRTLSISARWA  415
              ILATDMA H++  D    +      +  + +TL+ +I IK  DISN  R + ++  W 
Sbjct  185  TLILATDMARHAEIMDSFKEKMENFDYSNEEHMTLLKMILIKCCDISNEVRPMEVAEPWV  244

Query  416  YLITLEFNDCALLETFHKAHR  436
                    DC L E F ++ R
Sbjct  245  --------DCLLEEYFMQSDR  257


>Chain A, Phosphodiesterase 9a [Homo sapiens]
Sequence ID: 2HD1_A Length: 326 
>Chain B, Phosphodiesterase 9a [Homo sapiens]
Sequence ID: 2HD1_B Length: 326 >Chain A, High Affinity Cgmp-specific 3',5'-cyclic Phosphodiesterase 9a [Homo sapiens]
Sequence ID: 3K3E_A Length: 326 >Chain B, High Affinity Cgmp-specific 3',5'-cyclic Phosphodiesterase 9a [Homo sapiens]
Sequence ID: 3K3E_B Length: 326 >Chain A, High Affinity Cgmp-specific 3',5'-cyclic Phosphodiesterase 9a [Homo sapiens]
Sequence ID: 3K3H_A Length: 326 >Chain B, High Affinity Cgmp-specific 3',5'-cyclic Phosphodiesterase 9a [Homo sapiens]
Sequence ID: 3K3H_B Length: 326 >Chain A, High Affinity Cgmp-specific 3',5'-cyclic Phosphodiesterase 9a [Homo sapiens]
Sequence ID: 4GH6_A Length: 326 >Chain B, High Affinity Cgmp-specific 3',5'-cyclic Phosphodiesterase 9a [Homo sapiens]
Sequence ID: 4GH6_B Length: 326  
Range 1: 59 to 250

Score:88.6 bits(218), Expect:4e-18, 
Method:Compositional matrix adjust., 
Identities:68/201(34%), Positives:98/201(48%), Gaps:24/201(11%)

Query  251  LFTLESSYHQVNKFHNFRHAIDVMQATWR---LCTYLLKDNPVQTLLLCMAAIGHDVGHP  307
            LF +  +Y   N FHNFRH   V Q  +    LC+   K +    L+L  AAI HD+ HP
Sbjct  59   LFCVHDNYRN-NPFHNFRHCFCVAQMMYSMVWLCSLQEKFSQTDILILMTAAICHDLDHP  117

Query  308  GTNNQLLCNCESEVAQNFKNVSILENFHRELFQQLLSEHWPQLLS-ISKKKFDFISEA--  364
            G NN    N  +E+A  + ++S LEN H  +  Q+L+E    + S I    F  I +   
Sbjct  118  GYNNTYQINARTELAVRYNDISPLENHHCAVAFQILAEPECNIFSNIPPDGFKQIRQGMI  177

Query  365  --ILATDMALHSQYEDRLMHE------NPMKQITLISLI-IKAADISNVTRTLSISARWA  415
              ILATDMA H++  D    +      +  + +TL+ +I IK  DISN  R + ++  W 
Sbjct  178  TLILATDMARHAEIMDSFKEKMENFDYSNEEHMTLLKMILIKCCDISNEVRPMEVAEPWV  237

Query  416  YLITLEFNDCALLETFHKAHR  436
                    DC L E F ++ R
Sbjct  238  --------DCLLEEYFMQSDR  250


>Chain A, High affinity cGMP-specific 3',5'-cyclic phosphodiesterase 9A [Homo sapiens]
Sequence ID: 6A3N_A Length: 322 
>Chain B, High affinity cGMP-specific 3',5'-cyclic phosphodiesterase 9A [Homo sapiens]
Sequence ID: 6A3N_B Length: 322  
Range 1: 55 to 246

Score:88.2 bits(217), Expect:5e-18, 
Method:Compositional matrix adjust., 
Identities:68/201(34%), Positives:98/201(48%), Gaps:24/201(11%)

Query  251  LFTLESSYHQVNKFHNFRHAIDVMQATWR---LCTYLLKDNPVQTLLLCMAAIGHDVGHP  307
            LF +  +Y   N FHNFRH   V Q  +    LC+   K +    L+L  AAI HD+ HP
Sbjct  55   LFCVHDNYRN-NPFHNFRHCFCVAQMMYSMVWLCSLQEKFSQTDILILMTAAICHDLDHP  113

Query  308  GTNNQLLCNCESEVAQNFKNVSILENFHRELFQQLLSEHWPQLLS-ISKKKFDFISEA--  364
            G NN    N  +E+A  + ++S LEN H  +  Q+L+E    + S I    F  I +   
Sbjct  114  GYNNTYQINARTELAVRYNDISPLENHHCAVAFQILAEPECNIFSNIPPDGFKQIRQGMI  173

Query  365  --ILATDMALHSQYEDRLMHE------NPMKQITLISLI-IKAADISNVTRTLSISARWA  415
              ILATDMA H++  D    +      +  + +TL+ +I IK  DISN  R + ++  W 
Sbjct  174  TLILATDMARHAEIMDSFKEKMENFDYSNEEHMTLLKMILIKCCDISNEVRPMEVAEPWV  233

Query  416  YLITLEFNDCALLETFHKAHR  436
                    DC L E F ++ R
Sbjct  234  --------DCLLEEYFMQSDR  246


>Chain A, Human Phosphodiesterase 9 [Homo sapiens]
Sequence ID: 3DY8_A Length: 329 
>Chain B, Human Phosphodiesterase 9 [Homo sapiens]
Sequence ID: 3DY8_B Length: 329 >Chain A, Human Phosphodiesterase 9 [Homo sapiens]
Sequence ID: 3DYL_A Length: 329 >Chain B, Human Phosphodiesterase 9 [Homo sapiens]
Sequence ID: 3DYL_B Length: 329 >Chain A, High Affinity Cgmp-specific 3',5'-cyclic Phosphodiesterase 9a [Homo sapiens]
Sequence ID: 3DYN_A Length: 329 >Chain B, High Affinity Cgmp-specific 3',5'-cyclic Phosphodiesterase 9a [Homo sapiens]
Sequence ID: 3DYN_B Length: 329 >Chain A, High Affinity Cgmp-specific 3',5'-cyclic Phosphodiesterase 9a [Homo sapiens]
Sequence ID: 3DYQ_A Length: 329 >Chain B, High Affinity Cgmp-specific 3',5'-cyclic Phosphodiesterase 9a [Homo sapiens]
Sequence ID: 3DYQ_B Length: 329 >Chain A, High Affinity Cgmp-specific 3',5'-cyclic Phosphodiesterase 9a [Homo sapiens]
Sequence ID: 3DYS_A Length: 329 >Chain B, High Affinity Cgmp-specific 3',5'-cyclic Phosphodiesterase 9a [Homo sapiens]
Sequence ID: 3DYS_B Length: 329 >Chain A, High affinity cGMP-specific 3',5'-cyclic phosphodiesterase 9A [Homo sapiens]
Sequence ID: 3JSI_A Length: 329 >Chain B, High affinity cGMP-specific 3',5'-cyclic phosphodiesterase 9A [Homo sapiens]
Sequence ID: 3JSI_B Length: 329 >Chain A, High affinity cGMP-specific 3',5'-cyclic phosphodiesterase 9A [Homo sapiens]
Sequence ID: 3JSW_A Length: 329 >Chain B, High affinity cGMP-specific 3',5'-cyclic phosphodiesterase 9A [Homo sapiens]
Sequence ID: 3JSW_B Length: 329 >Chain A, High Affinity Cgmp-specific 3',5'-cyclic Phosphodiesterase 9a [Homo sapiens]
Sequence ID: 4E90_A Length: 329 >Chain B, High Affinity Cgmp-specific 3',5'-cyclic Phosphodiesterase 9a [Homo sapiens]
Sequence ID: 4E90_B Length: 329 >Chain A, High Affinity Cgmp-specific 3',5'-cyclic Phosphodiesterase 9a [Homo sapiens]
Sequence ID: 4G2J_A Length: 329 >Chain B, High Affinity Cgmp-specific 3',5'-cyclic Phosphodiesterase 9a [Homo sapiens]
Sequence ID: 4G2J_B Length: 329 >Chain A, High Affinity Cgmp-specific 3',5'-cyclic Phosphodiesterase 9a [Homo sapiens]
Sequence ID: 4G2L_A Length: 329 >Chain B, High Affinity Cgmp-specific 3',5'-cyclic Phosphodiesterase 9a [Homo sapiens]
Sequence ID: 4G2L_B Length: 329  
Range 1: 62 to 253

Score:88.2 bits(217), Expect:5e-18, 
Method:Compositional matrix adjust., 
Identities:68/201(34%), Positives:98/201(48%), Gaps:24/201(11%)

Query  251  LFTLESSYHQVNKFHNFRHAIDVMQATWR---LCTYLLKDNPVQTLLLCMAAIGHDVGHP  307
            LF +  +Y   N FHNFRH   V Q  +    LC+   K +    L+L  AAI HD+ HP
Sbjct  62   LFCVHDNYRN-NPFHNFRHCFCVAQMMYSMVWLCSLQEKFSQTDILILMTAAICHDLDHP  120

Query  308  GTNNQLLCNCESEVAQNFKNVSILENFHRELFQQLLSEHWPQLLS-ISKKKFDFISEA--  364
            G NN    N  +E+A  + ++S LEN H  +  Q+L+E    + S I    F  I +   
Sbjct  121  GYNNTYQINARTELAVRYNDISPLENHHCAVAFQILAEPECNIFSNIPPDGFKQIRQGMI  180

Query  365  --ILATDMALHSQYEDRLMHE------NPMKQITLISLI-IKAADISNVTRTLSISARWA  415
              ILATDMA H++  D    +      +  + +TL+ +I IK  DISN  R + ++  W 
Sbjct  181  TLILATDMARHAEIMDSFKEKMENFDYSNEEHMTLLKMILIKCCDISNEVRPMEVAEPWV  240

Query  416  YLITLEFNDCALLETFHKAHR  436
                    DC L E F ++ R
Sbjct  241  --------DCLLEEYFMQSDR  253


>high affinity cGMP-specific 3',5'-cyclic phosphodiesterase 9A isoform j [Homo sapiens]
Sequence ID: NP_001001576.1 Length: 376 
>high affinity cGMP-specific 3',5'-cyclic phosphodiesterase 9A isoform j [Homo sapiens]
Sequence ID: NP_001001580.1 Length: 376 >phosphodiesterase PDE9A11 [Homo sapiens]
Sequence ID: AAO34691.1 Length: 376 >phosphodiesterase PDE9A15 [Homo sapiens]
Sequence ID: AAO34695.1 Length: 376 >phosphodiesterase 9A, isoform CRA_i [Homo sapiens]
Sequence ID: EAX09540.1 Length: 376 >phosphodiesterase 9A, isoform CRA_i [Homo sapiens]
Sequence ID: EAX09548.1 Length: 376  
Range 1: 82 to 273

Score:89.0 bits(219), Expect:6e-18, 
Method:Compositional matrix adjust., 
Identities:68/201(34%), Positives:98/201(48%), Gaps:24/201(11%)

Query  251  LFTLESSYHQVNKFHNFRHAIDVMQATWR---LCTYLLKDNPVQTLLLCMAAIGHDVGHP  307
            LF +  +Y   N FHNFRH   V Q  +    LC+   K +    L+L  AAI HD+ HP
Sbjct  82   LFCVHDNYRN-NPFHNFRHCFCVAQMMYSMVWLCSLQEKFSQTDILILMTAAICHDLDHP  140

Query  308  GTNNQLLCNCESEVAQNFKNVSILENFHRELFQQLLSEHWPQLLS-ISKKKFDFISEA--  364
            G NN    N  +E+A  + ++S LEN H  +  Q+L+E    + S I    F  I +   
Sbjct  141  GYNNTYQINARTELAVRYNDISPLENHHCAVAFQILAEPECNIFSNIPPDGFKQIRQGMI  200

Query  365  --ILATDMALHSQYEDRLMHE------NPMKQITLISLI-IKAADISNVTRTLSISARWA  415
              ILATDMA H++  D    +      +  + +TL+ +I IK  DISN  R + ++  W 
Sbjct  201  TLILATDMARHAEIMDSFKEKMENFDYSNEEHMTLLKMILIKCCDISNEVRPMEVAEPWV  260

Query  416  YLITLEFNDCALLETFHKAHR  436
                    DC L E F ++ R
Sbjct  261  --------DCLLEEYFMQSDR  273


>high affinity cGMP-specific 3',5'-cyclic phosphodiesterase 9A isoform g [Homo sapiens]
Sequence ID: NP_001001572.1 Length: 386 
>high affinity cGMP-specific 3',5'-cyclic phosphodiesterase 9A isoform g [Homo sapiens]
Sequence ID: NP_001001573.1 Length: 386 >high affinity cGMP-specific 3',5'-cyclic phosphodiesterase 9A isoform g [Homo sapiens]
Sequence ID: NP_001001579.1 Length: 386 >high affinity cGMP-specific 3',5'-cyclic phosphodiesterase 9A isoform g [Homo sapiens]
Sequence ID: NP_001001584.1 Length: 386 >high affinity cGMP-specific 3',5'-cyclic phosphodiesterase 9A isoform g [Homo sapiens]
Sequence ID: NP_001001585.1 Length: 386 >high affinity cGMP-specific 3',5'-cyclic phosphodiesterase 9A isoform X4 [Homo sapiens]
Sequence ID: XP_016883855.1 Length: 386 >phosphodiesterase PDE9A7 [Homo sapiens]
Sequence ID: AAO34687.1 Length: 386 >phosphodiesterase PDE9A8 [Homo sapiens]
Sequence ID: AAO34688.1 Length: 386 >phosphodiesterase PDE9A14 [Homo sapiens]
Sequence ID: AAO34694.1 Length: 386 >phosphodiesterase PDE9A19 [Homo sapiens]
Sequence ID: AAO34699.1 Length: 386 >phosphodiesterase PDE9A20 [Homo sapiens]
Sequence ID: AAO34700.1 Length: 386  
Range 1: 92 to 283

Score:88.6 bits(218), Expect:8e-18, 
Method:Compositional matrix adjust., 
Identities:68/201(34%), Positives:98/201(48%), Gaps:24/201(11%)

Query  251  LFTLESSYHQVNKFHNFRHAIDVMQATWR---LCTYLLKDNPVQTLLLCMAAIGHDVGHP  307
            LF +  +Y   N FHNFRH   V Q  +    LC+   K +    L+L  AAI HD+ HP
Sbjct  92   LFCVHDNYRN-NPFHNFRHCFCVAQMMYSMVWLCSLQEKFSQTDILILMTAAICHDLDHP  150

Query  308  GTNNQLLCNCESEVAQNFKNVSILENFHRELFQQLLSEHWPQLLS-ISKKKFDFISEA--  364
            G NN    N  +E+A  + ++S LEN H  +  Q+L+E    + S I    F  I +   
Sbjct  151  GYNNTYQINARTELAVRYNDISPLENHHCAVAFQILAEPECNIFSNIPPDGFKQIRQGMI  210

Query  365  --ILATDMALHSQYEDRLMHE------NPMKQITLISLI-IKAADISNVTRTLSISARWA  415
              ILATDMA H++  D    +      +  + +TL+ +I IK  DISN  R + ++  W 
Sbjct  211  TLILATDMARHAEIMDSFKEKMENFDYSNEEHMTLLKMILIKCCDISNEVRPMEVAEPWV  270

Query  416  YLITLEFNDCALLETFHKAHR  436
                    DC L E F ++ R
Sbjct  271  --------DCLLEEYFMQSDR  283


>high affinity cGMP-specific 3',5'-cyclic phosphodiesterase 9A isoform i [Homo sapiens]
Sequence ID: NP_001001575.1 Length: 433 
>phosphodiesterase PDE9A10 [Homo sapiens]
Sequence ID: AAO34690.1 Length: 433 >phosphodiesterase 9A, isoform CRA_c [Homo sapiens]
Sequence ID: EAX09533.1 Length: 433  
Range 1: 139 to 330

Score:88.6 bits(218), Expect:1e-17, 
Method:Compositional matrix adjust., 
Identities:68/201(34%), Positives:98/201(48%), Gaps:24/201(11%)

Query  251  LFTLESSYHQVNKFHNFRHAIDVMQATWR---LCTYLLKDNPVQTLLLCMAAIGHDVGHP  307
            LF +  +Y   N FHNFRH   V Q  +    LC+   K +    L+L  AAI HD+ HP
Sbjct  139  LFCVHDNYRN-NPFHNFRHCFCVAQMMYSMVWLCSLQEKFSQTDILILMTAAICHDLDHP  197

Query  308  GTNNQLLCNCESEVAQNFKNVSILENFHRELFQQLLSEHWPQLLS-ISKKKFDFISEA--  364
            G NN    N  +E+A  + ++S LEN H  +  Q+L+E    + S I    F  I +   
Sbjct  198  GYNNTYQINARTELAVRYNDISPLENHHCAVAFQILAEPECNIFSNIPPDGFKQIRQGMI  257

Query  365  --ILATDMALHSQYEDRLMHE------NPMKQITLISLI-IKAADISNVTRTLSISARWA  415
              ILATDMA H++  D    +      +  + +TL+ +I IK  DISN  R + ++  W 
Sbjct  258  TLILATDMARHAEIMDSFKEKMENFDYSNEEHMTLLKMILIKCCDISNEVRPMEVAEPWV  317

Query  416  YLITLEFNDCALLETFHKAHR  436
                    DC L E F ++ R
Sbjct  318  --------DCLLEEYFMQSDR  330


>high affinity cGMP-specific 3',5'-cyclic phosphodiesterase 9A isoform k [Homo sapiens]
Sequence ID: NP_001001577.1 Length: 459 
>phosphodiesterase PDE9A12 [Homo sapiens]
Sequence ID: AAO34692.1 Length: 459 >phosphodiesterase 9A, isoform CRA_g [Homo sapiens]
Sequence ID: EAX09538.1 Length: 459  
Range 1: 165 to 356

Score:88.6 bits(218), Expect:1e-17, 
Method:Compositional matrix adjust., 
Identities:68/201(34%), Positives:98/201(48%), Gaps:24/201(11%)

Query  251  LFTLESSYHQVNKFHNFRHAIDVMQATWR---LCTYLLKDNPVQTLLLCMAAIGHDVGHP  307
            LF +  +Y   N FHNFRH   V Q  +    LC+   K +    L+L  AAI HD+ HP
Sbjct  165  LFCVHDNYRN-NPFHNFRHCFCVAQMMYSMVWLCSLQEKFSQTDILILMTAAICHDLDHP  223

Query  308  GTNNQLLCNCESEVAQNFKNVSILENFHRELFQQLLSEHWPQLLS-ISKKKFDFISEA--  364
            G NN    N  +E+A  + ++S LEN H  +  Q+L+E    + S I    F  I +   
Sbjct  224  GYNNTYQINARTELAVRYNDISPLENHHCAVAFQILAEPECNIFSNIPPDGFKQIRQGMI  283

Query  365  --ILATDMALHSQYEDRLMHE------NPMKQITLISLI-IKAADISNVTRTLSISARWA  415
              ILATDMA H++  D    +      +  + +TL+ +I IK  DISN  R + ++  W 
Sbjct  284  TLILATDMARHAEIMDSFKEKMENFDYSNEEHMTLLKMILIKCCDISNEVRPMEVAEPWV  343

Query  416  YLITLEFNDCALLETFHKAHR  436
                    DC L E F ++ R
Sbjct  344  --------DCLLEEYFMQSDR  356


>high affinity cGMP-specific 3',5'-cyclic phosphodiesterase 9A isoform h [Homo sapiens]
Sequence ID: NP_001001574.1 Length: 507 
>phosphodiesterase PDE9A9 [Homo sapiens]
Sequence ID: AAO34689.1 Length: 507 >phosphodiesterase 9A, isoform CRA_d [Homo sapiens]
Sequence ID: EAX09534.1 Length: 507  
Range 1: 213 to 404

Score:89.0 bits(219), Expect:1e-17, 
Method:Compositional matrix adjust., 
Identities:68/201(34%), Positives:98/201(48%), Gaps:24/201(11%)

Query  251  LFTLESSYHQVNKFHNFRHAIDVMQATWR---LCTYLLKDNPVQTLLLCMAAIGHDVGHP  307
            LF +  +Y   N FHNFRH   V Q  +    LC+   K +    L+L  AAI HD+ HP
Sbjct  213  LFCVHDNYRN-NPFHNFRHCFCVAQMMYSMVWLCSLQEKFSQTDILILMTAAICHDLDHP  271

Query  308  GTNNQLLCNCESEVAQNFKNVSILENFHRELFQQLLSEHWPQLLS-ISKKKFDFISEA--  364
            G NN    N  +E+A  + ++S LEN H  +  Q+L+E    + S I    F  I +   
Sbjct  272  GYNNTYQINARTELAVRYNDISPLENHHCAVAFQILAEPECNIFSNIPPDGFKQIRQGMI  331

Query  365  --ILATDMALHSQYEDRLMHE------NPMKQITLISLI-IKAADISNVTRTLSISARWA  415
              ILATDMA H++  D    +      +  + +TL+ +I IK  DISN  R + ++  W 
Sbjct  332  TLILATDMARHAEIMDSFKEKMENFDYSNEEHMTLLKMILIKCCDISNEVRPMEVAEPWV  391

Query  416  YLITLEFNDCALLETFHKAHR  436
                    DC L E F ++ R
Sbjct  392  --------DCLLEEYFMQSDR  404


>high affinity cGMP-specific 3',5'-cyclic phosphodiesterase 9A isoform b [Homo sapiens]
Sequence ID: NP_001001567.1 Length: 533 
>Chain A, High affinity cGMP-specific 3',5'-cyclic phosphodiesterase 9A [Homo sapiens]
Sequence ID: 4Y86_A Length: 533 >Chain B, High affinity cGMP-specific 3',5'-cyclic phosphodiesterase 9A [Homo sapiens]
Sequence ID: 4Y86_B Length: 533 >Chain A, High affinity cGMP-specific 3',5'-cyclic phosphodiesterase 9A [Homo sapiens]
Sequence ID: 4Y87_A Length: 533 >Chain B, High affinity cGMP-specific 3',5'-cyclic phosphodiesterase 9A [Homo sapiens]
Sequence ID: 4Y87_B Length: 533 >Chain A, High affinity cGMP-specific 3',5'-cyclic phosphodiesterase 9A [Homo sapiens]
Sequence ID: 4Y8C_A Length: 533 >Chain B, High affinity cGMP-specific 3',5'-cyclic phosphodiesterase 9A [Homo sapiens]
Sequence ID: 4Y8C_B Length: 533 >cGMP phosphodiesterase A2 [Homo sapiens]
Sequence ID: AAC26724.1 Length: 533 >Phosphodiesterase 9A [Homo sapiens]
Sequence ID: AAH09047.1 Length: 533 >phosphodiesterase 9A [Homo sapiens]
Sequence ID: AAP35662.1 Length: 533  
Range 1: 239 to 430

Score:89.0 bits(219), Expect:1e-17, 
Method:Compositional matrix adjust., 
Identities:68/201(34%), Positives:98/201(48%), Gaps:24/201(11%)

Query  251  LFTLESSYHQVNKFHNFRHAIDVMQATWR---LCTYLLKDNPVQTLLLCMAAIGHDVGHP  307
            LF +  +Y   N FHNFRH   V Q  +    LC+   K +    L+L  AAI HD+ HP
Sbjct  239  LFCVHDNYRN-NPFHNFRHCFCVAQMMYSMVWLCSLQEKFSQTDILILMTAAICHDLDHP  297

Query  308  GTNNQLLCNCESEVAQNFKNVSILENFHRELFQQLLSEHWPQLLS-ISKKKFDFISEA--  364
            G NN    N  +E+A  + ++S LEN H  +  Q+L+E    + S I    F  I +   
Sbjct  298  GYNNTYQINARTELAVRYNDISPLENHHCAVAFQILAEPECNIFSNIPPDGFKQIRQGMI  357

Query  365  --ILATDMALHSQYEDRLMHE------NPMKQITLISLI-IKAADISNVTRTLSISARWA  415
              ILATDMA H++  D    +      +  + +TL+ +I IK  DISN  R + ++  W 
Sbjct  358  TLILATDMARHAEIMDSFKEKMENFDYSNEEHMTLLKMILIKCCDISNEVRPMEVAEPWV  417

Query  416  YLITLEFNDCALLETFHKAHR  436
                    DC L E F ++ R
Sbjct  418  --------DCLLEEYFMQSDR  430


>unnamed protein product [Homo sapiens]
Sequence ID: BAG57446.1 Length: 466 
Range 1: 172 to 363

Score:88.6 bits(218), Expect:1e-17, 
Method:Compositional matrix adjust., 
Identities:68/201(34%), Positives:98/201(48%), Gaps:24/201(11%)

Query  251  LFTLESSYHQVNKFHNFRHAIDVMQATWR---LCTYLLKDNPVQTLLLCMAAIGHDVGHP  307
            LF +  +Y   N FHNFRH   V Q  +    LC+   K +    L+L  AAI HD+ HP
Sbjct  172  LFCVHDNYRN-NPFHNFRHCFCVAQMMYSMVWLCSLQEKFSQTDILILMTAAICHDLDHP  230

Query  308  GTNNQLLCNCESEVAQNFKNVSILENFHRELFQQLLSEHWPQLLS-ISKKKFDFISEA--  364
            G NN    N  +E+A  + ++S LEN H  +  Q+L+E    + S I    F  I +   
Sbjct  231  GYNNTYQINARTELAVRYNDISPLENHHCAVAFQILAEPECNIFSNIPPDGFKQIRQGMI  290

Query  365  --ILATDMALHSQYEDRLMHE------NPMKQITLISLI-IKAADISNVTRTLSISARWA  415
              ILATDMA H++  D    +      +  + +TL+ +I IK  DISN  R + ++  W 
Sbjct  291  TLILATDMARHAEIMDSFKEKMENFDYSNEEHMTLLKMILIKCCDISNEVRPMEVAEPWV  350

Query  416  YLITLEFNDCALLETFHKAHR  436
                    DC L E F ++ R
Sbjct  351  --------DCLLEEYFMQSDR  363


>high affinity cGMP-specific 3',5'-cyclic phosphodiesterase 9A isoform c [Homo sapiens]
Sequence ID: NP_001001568.1 Length: 466 
>cGMP phosphodiesterase A3 [Homo sapiens]
Sequence ID: AAC26725.1 Length: 466  
Range 1: 172 to 363

Score:88.6 bits(218), Expect:1e-17, 
Method:Compositional matrix adjust., 
Identities:68/201(34%), Positives:98/201(48%), Gaps:24/201(11%)

Query  251  LFTLESSYHQVNKFHNFRHAIDVMQATWR---LCTYLLKDNPVQTLLLCMAAIGHDVGHP  307
            LF +  +Y   N FHNFRH   V Q  +    LC+   K +    L+L  AAI HD+ HP
Sbjct  172  LFCVHDNYRN-NPFHNFRHCFCVAQMMYSMVWLCSLQEKFSQTDILILMTAAICHDLDHP  230

Query  308  GTNNQLLCNCESEVAQNFKNVSILENFHRELFQQLLSEHWPQLLS-ISKKKFDFISEA--  364
            G NN    N  +E+A  + ++S LEN H  +  Q+L+E    + S I    F  I +   
Sbjct  231  GYNNTYQINARTELAVRYNDISPLENHHCAVAFQILAEPECNIFSNIPPDGFKQIRQGMI  290

Query  365  --ILATDMALHSQYEDRLMHE------NPMKQITLISLI-IKAADISNVTRTLSISARWA  415
              ILATDMA H++  D    +      +  + +TL+ +I IK  DISN  R + ++  W 
Sbjct  291  TLILATDMARHAEIMDSFKEKMENFDYSNEEHMTLLKMILIKCCDISNEVRPMEVAEPWV  350

Query  416  YLITLEFNDCALLETFHKAHR  436
                    DC L E F ++ R
Sbjct  351  --------DCLLEEYFMQSDR  363


>Chain A, High Affinity Cgmp-specific 3',5'-cyclic Phosphodiesterase 9a [Homo sapiens]
Sequence ID: 3QI3_A Length: 533 
>Chain B, High Affinity Cgmp-specific 3',5'-cyclic Phosphodiesterase 9a [Homo sapiens]
Sequence ID: 3QI3_B Length: 533 >Chain A, High Affinity Cgmp-specific 3',5'-cyclic Phosphodiesterase 9a [Homo sapiens]
Sequence ID: 3QI4_A Length: 533 >Chain B, High Affinity Cgmp-specific 3',5'-cyclic Phosphodiesterase 9a [Homo sapiens]
Sequence ID: 3QI4_B Length: 533  
Range 1: 239 to 430

Score:89.0 bits(219), Expect:1e-17, 
Method:Compositional matrix adjust., 
Identities:68/201(34%), Positives:98/201(48%), Gaps:24/201(11%)

Query  251  LFTLESSYHQVNKFHNFRHAIDVMQATWR---LCTYLLKDNPVQTLLLCMAAIGHDVGHP  307
            LF +  +Y   N FHNFRH   V Q  +    LC+   K +    L+L  AAI HD+ HP
Sbjct  239  LFCVHDNYRN-NPFHNFRHCFCVAQMMYSMVWLCSLQEKFSQTDILILMTAAICHDLDHP  297

Query  308  GTNNQLLCNCESEVAQNFKNVSILENFHRELFQQLLSEHWPQLLS-ISKKKFDFISEA--  364
            G NN    N  +E+A  + ++S LEN H  +  Q+L+E    + S I    F  I +   
Sbjct  298  GYNNTYQINARTELAVRYNDISPLENHHCAVAFQILAEPECNIFSNIPPDGFKQIRQGMI  357

Query  365  --ILATDMALHSQYEDRLMHE------NPMKQITLISLI-IKAADISNVTRTLSISARWA  415
              ILATDMA H++  D    +      +  + +TL+ +I IK  DISN  R + ++  W 
Sbjct  358  TLILATDMARHAEIMDSFKEKMENFDYSNEEHMTLLKMILIKCCDISNEVRPMEVAEPWV  417

Query  416  YLITLEFNDCALLETFHKAHR  436
                    DC L E F ++ R
Sbjct  418  --------DCLLEEYFMQSDR  430


>high affinity cGMP-specific 3',5'-cyclic phosphodiesterase 9A isoform d [Homo sapiens]
Sequence ID: NP_001001569.1 Length: 465 
>cGMP phosphodiesterase A4 [Homo sapiens]
Sequence ID: AAC26726.1 Length: 465 >phosphodiesterase 9A isoform 3, partial [Homo sapiens]
Sequence ID: ALQ33706.1 Length: 465 >phosphodiesterase 9A, isoform CRA_b [Homo sapiens]
Sequence ID: EAX09532.1 Length: 465  
Range 1: 171 to 362

Score:88.6 bits(218), Expect:1e-17, 
Method:Compositional matrix adjust., 
Identities:68/201(34%), Positives:98/201(48%), Gaps:24/201(11%)

Query  251  LFTLESSYHQVNKFHNFRHAIDVMQATWR---LCTYLLKDNPVQTLLLCMAAIGHDVGHP  307
            LF +  +Y   N FHNFRH   V Q  +    LC+   K +    L+L  AAI HD+ HP
Sbjct  171  LFCVHDNYRN-NPFHNFRHCFCVAQMMYSMVWLCSLQEKFSQTDILILMTAAICHDLDHP  229

Query  308  GTNNQLLCNCESEVAQNFKNVSILENFHRELFQQLLSEHWPQLLS-ISKKKFDFISEA--  364
            G NN    N  +E+A  + ++S LEN H  +  Q+L+E    + S I    F  I +   
Sbjct  230  GYNNTYQINARTELAVRYNDISPLENHHCAVAFQILAEPECNIFSNIPPDGFKQIRQGMI  289

Query  365  --ILATDMALHSQYEDRLMHE------NPMKQITLISLI-IKAADISNVTRTLSISARWA  415
              ILATDMA H++  D    +      +  + +TL+ +I IK  DISN  R + ++  W 
Sbjct  290  TLILATDMARHAEIMDSFKEKMENFDYSNEEHMTLLKMILIKCCDISNEVRPMEVAEPWV  349

Query  416  YLITLEFNDCALLETFHKAHR  436
                    DC L E F ++ R
Sbjct  350  --------DCLLEEYFMQSDR  362


>high affinity cGMP-specific 3',5'-cyclic phosphodiesterase 9A isoform o [Homo sapiens]
Sequence ID: NP_001001583.1 Length: 567 
>phosphodiesterase PDE9A18 [Homo sapiens]
Sequence ID: AAO34698.1 Length: 567 >phosphodiesterase 9A, isoform CRA_n [Homo sapiens]
Sequence ID: EAX09547.1 Length: 567  
Range 1: 273 to 464

Score:89.0 bits(219), Expect:1e-17, 
Method:Compositional matrix adjust., 
Identities:68/201(34%), Positives:98/201(48%), Gaps:24/201(11%)

Query  251  LFTLESSYHQVNKFHNFRHAIDVMQATWR---LCTYLLKDNPVQTLLLCMAAIGHDVGHP  307
            LF +  +Y   N FHNFRH   V Q  +    LC+   K +    L+L  AAI HD+ HP
Sbjct  273  LFCVHDNYRN-NPFHNFRHCFCVAQMMYSMVWLCSLQEKFSQTDILILMTAAICHDLDHP  331

Query  308  GTNNQLLCNCESEVAQNFKNVSILENFHRELFQQLLSEHWPQLLS-ISKKKFDFISEA--  364
            G NN    N  +E+A  + ++S LEN H  +  Q+L+E    + S I    F  I +   
Sbjct  332  GYNNTYQINARTELAVRYNDISPLENHHCAVAFQILAEPECNIFSNIPPDGFKQIRQGMI  391

Query  365  --ILATDMALHSQYEDRLMHE------NPMKQITLISLI-IKAADISNVTRTLSISARWA  415
              ILATDMA H++  D    +      +  + +TL+ +I IK  DISN  R + ++  W 
Sbjct  392  TLILATDMARHAEIMDSFKEKMENFDYSNEEHMTLLKMILIKCCDISNEVRPMEVAEPWV  451

Query  416  YLITLEFNDCALLETFHKAHR  436
                    DC L E F ++ R
Sbjct  452  --------DCLLEEYFMQSDR  464


>high affinity cGMP-specific 3',5'-cyclic phosphodiesterase 9A isoform f [Homo sapiens]
Sequence ID: NP_001001571.1 Length: 492 
>phosphodiesterase PDE9A6 [Homo sapiens]
Sequence ID: AAO34686.1 Length: 492 >type 9 cGMP-specific phosphodiesterase isoform 5 [Homo sapiens]
Sequence ID: AAO88210.1 Length: 492 >phosphodiesterase 9A, isoform CRA_l [Homo sapiens]
Sequence ID: EAX09545.1 Length: 492  
Range 1: 198 to 389

Score:88.6 bits(218), Expect:1e-17, 
Method:Compositional matrix adjust., 
Identities:68/201(34%), Positives:98/201(48%), Gaps:24/201(11%)

Query  251  LFTLESSYHQVNKFHNFRHAIDVMQATWR---LCTYLLKDNPVQTLLLCMAAIGHDVGHP  307
            LF +  +Y   N FHNFRH   V Q  +    LC+   K +    L+L  AAI HD+ HP
Sbjct  198  LFCVHDNYRN-NPFHNFRHCFCVAQMMYSMVWLCSLQEKFSQTDILILMTAAICHDLDHP  256

Query  308  GTNNQLLCNCESEVAQNFKNVSILENFHRELFQQLLSEHWPQLLS-ISKKKFDFISEA--  364
            G NN    N  +E+A  + ++S LEN H  +  Q+L+E    + S I    F  I +   
Sbjct  257  GYNNTYQINARTELAVRYNDISPLENHHCAVAFQILAEPECNIFSNIPPDGFKQIRQGMI  316

Query  365  --ILATDMALHSQYEDRLMHE------NPMKQITLISLI-IKAADISNVTRTLSISARWA  415
              ILATDMA H++  D    +      +  + +TL+ +I IK  DISN  R + ++  W 
Sbjct  317  TLILATDMARHAEIMDSFKEKMENFDYSNEEHMTLLKMILIKCCDISNEVRPMEVAEPWV  376

Query  416  YLITLEFNDCALLETFHKAHR  436
                    DC L E F ++ R
Sbjct  377  --------DCLLEEYFMQSDR  389


>high affinity cGMP-specific 3',5'-cyclic phosphodiesterase 9A isoform p [Homo sapiens]
Sequence ID: NP_001302462.1 Length: 485 
>phosphodiesterase PDE9A21 [Homo sapiens]
Sequence ID: AAV84271.1 Length: 485  
Range 1: 191 to 382

Score:88.6 bits(218), Expect:2e-17, 
Method:Compositional matrix adjust., 
Identities:68/201(34%), Positives:98/201(48%), Gaps:24/201(11%)

Query  251  LFTLESSYHQVNKFHNFRHAIDVMQATWR---LCTYLLKDNPVQTLLLCMAAIGHDVGHP  307
            LF +  +Y   N FHNFRH   V Q  +    LC+   K +    L+L  AAI HD+ HP
Sbjct  191  LFCVHDNYRN-NPFHNFRHCFCVAQMMYSMVWLCSLQEKFSQTDILILMTAAICHDLDHP  249

Query  308  GTNNQLLCNCESEVAQNFKNVSILENFHRELFQQLLSEHWPQLLS-ISKKKFDFISEA--  364
            G NN    N  +E+A  + ++S LEN H  +  Q+L+E    + S I    F  I +   
Sbjct  250  GYNNTYQINARTELAVRYNDISPLENHHCAVAFQILAEPECNIFSNIPPDGFKQIRQGMI  309

Query  365  --ILATDMALHSQYEDRLMHE------NPMKQITLISLI-IKAADISNVTRTLSISARWA  415
              ILATDMA H++  D    +      +  + +TL+ +I IK  DISN  R + ++  W 
Sbjct  310  TLILATDMARHAEIMDSFKEKMENFDYSNEEHMTLLKMILIKCCDISNEVRPMEVAEPWV  369

Query  416  YLITLEFNDCALLETFHKAHR  436
                    DC L E F ++ R
Sbjct  370  --------DCLLEEYFMQSDR  382


>high affinity cGMP-specific 3',5'-cyclic phosphodiesterase 9A isoform m [Homo sapiens]
Sequence ID: NP_001001581.1 Length: 526 
>phosphodiesterase PDE9A16 [Homo sapiens]
Sequence ID: AAO34696.1 Length: 526 >phosphodiesterase 9A, isoform CRA_e [Homo sapiens]
Sequence ID: EAX09535.1 Length: 526  
Range 1: 232 to 423

Score:88.6 bits(218), Expect:2e-17, 
Method:Compositional matrix adjust., 
Identities:68/201(34%), Positives:98/201(48%), Gaps:24/201(11%)

Query  251  LFTLESSYHQVNKFHNFRHAIDVMQATWR---LCTYLLKDNPVQTLLLCMAAIGHDVGHP  307
            LF +  +Y   N FHNFRH   V Q  +    LC+   K +    L+L  AAI HD+ HP
Sbjct  232  LFCVHDNYRN-NPFHNFRHCFCVAQMMYSMVWLCSLQEKFSQTDILILMTAAICHDLDHP  290

Query  308  GTNNQLLCNCESEVAQNFKNVSILENFHRELFQQLLSEHWPQLLS-ISKKKFDFISEA--  364
            G NN    N  +E+A  + ++S LEN H  +  Q+L+E    + S I    F  I +   
Sbjct  291  GYNNTYQINARTELAVRYNDISPLENHHCAVAFQILAEPECNIFSNIPPDGFKQIRQGMI  350

Query  365  --ILATDMALHSQYEDRLMHE------NPMKQITLISLI-IKAADISNVTRTLSISARWA  415
              ILATDMA H++  D    +      +  + +TL+ +I IK  DISN  R + ++  W 
Sbjct  351  TLILATDMARHAEIMDSFKEKMENFDYSNEEHMTLLKMILIKCCDISNEVRPMEVAEPWV  410

Query  416  YLITLEFNDCALLETFHKAHR  436
                    DC L E F ++ R
Sbjct  411  --------DCLLEEYFMQSDR  423


>high affinity cGMP-specific 3',5'-cyclic phosphodiesterase 9A isoform a [Homo sapiens]
Sequence ID: NP_002597.1 Length: 593 
>RecName: Full=High affinity cGMP-specific 3',5'-cyclic phosphodiesterase 9A [Homo sapiens]
Sequence ID: O76083.1 Length: 593 >cGMP phosphodiesterase A1 [Homo sapiens]
Sequence ID: AAC26723.1 Length: 593 >cGMP-specific phosphodiesterase [Homo sapiens]
Sequence ID: AAC39778.1 Length: 593 >phosphodiesterase 9A isoform 2, partial [Homo sapiens]
Sequence ID: ALQ33705.1 Length: 593 >phosphodiesterase 9A, isoform CRA_m [Homo sapiens]
Sequence ID: EAX09546.1 Length: 593 >cGMP phosphodiesterase [Homo sapiens]
Sequence ID: BAA88847.1 Length: 593  
Range 1: 299 to 490

Score:89.0 bits(219), Expect:2e-17, 
Method:Compositional matrix adjust., 
Identities:68/201(34%), Positives:98/201(48%), Gaps:24/201(11%)

Query  251  LFTLESSYHQVNKFHNFRHAIDVMQATWR---LCTYLLKDNPVQTLLLCMAAIGHDVGHP  307
            LF +  +Y   N FHNFRH   V Q  +    LC+   K +    L+L  AAI HD+ HP
Sbjct  299  LFCVHDNYRN-NPFHNFRHCFCVAQMMYSMVWLCSLQEKFSQTDILILMTAAICHDLDHP  357

Query  308  GTNNQLLCNCESEVAQNFKNVSILENFHRELFQQLLSEHWPQLLS-ISKKKFDFISEA--  364
            G NN    N  +E+A  + ++S LEN H  +  Q+L+E    + S I    F  I +   
Sbjct  358  GYNNTYQINARTELAVRYNDISPLENHHCAVAFQILAEPECNIFSNIPPDGFKQIRQGMI  417

Query  365  --ILATDMALHSQYEDRLMHE------NPMKQITLISLI-IKAADISNVTRTLSISARWA  415
              ILATDMA H++  D    +      +  + +TL+ +I IK  DISN  R + ++  W 
Sbjct  418  TLILATDMARHAEIMDSFKEKMENFDYSNEEHMTLLKMILIKCCDISNEVRPMEVAEPWV  477

Query  416  YLITLEFNDCALLETFHKAHR  436
                    DC L E F ++ R
Sbjct  478  --------DCLLEEYFMQSDR  490


>high affinity cGMP-specific 3',5'-cyclic phosphodiesterase 9A isoform X1 [Homo sapiens]
Sequence ID: XP_011527900.1 Length: 545 
Range 1: 251 to 442

Score:88.6 bits(218), Expect:2e-17, 
Method:Compositional matrix adjust., 
Identities:68/201(34%), Positives:98/201(48%), Gaps:24/201(11%)

Query  251  LFTLESSYHQVNKFHNFRHAIDVMQATWR---LCTYLLKDNPVQTLLLCMAAIGHDVGHP  307
            LF +  +Y   N FHNFRH   V Q  +    LC+   K +    L+L  AAI HD+ HP
Sbjct  251  LFCVHDNYRN-NPFHNFRHCFCVAQMMYSMVWLCSLQEKFSQTDILILMTAAICHDLDHP  309

Query  308  GTNNQLLCNCESEVAQNFKNVSILENFHRELFQQLLSEHWPQLLS-ISKKKFDFISEA--  364
            G NN    N  +E+A  + ++S LEN H  +  Q+L+E    + S I    F  I +   
Sbjct  310  GYNNTYQINARTELAVRYNDISPLENHHCAVAFQILAEPECNIFSNIPPDGFKQIRQGMI  369

Query  365  --ILATDMALHSQYEDRLMHE------NPMKQITLISLI-IKAADISNVTRTLSISARWA  415
              ILATDMA H++  D    +      +  + +TL+ +I IK  DISN  R + ++  W 
Sbjct  370  TLILATDMARHAEIMDSFKEKMENFDYSNEEHMTLLKMILIKCCDISNEVRPMEVAEPWV  429

Query  416  YLITLEFNDCALLETFHKAHR  436
                    DC L E F ++ R
Sbjct  430  --------DCLLEEYFMQSDR  442


>high affinity cGMP-specific 3',5'-cyclic phosphodiesterase 9A isoform X2 [Homo sapiens]
Sequence ID: XP_024307852.1 Length: 545 
Range 1: 251 to 442

Score:88.6 bits(218), Expect:2e-17, 
Method:Compositional matrix adjust., 
Identities:68/201(34%), Positives:98/201(48%), Gaps:24/201(11%)

Query  251  LFTLESSYHQVNKFHNFRHAIDVMQATWR---LCTYLLKDNPVQTLLLCMAAIGHDVGHP  307
            LF +  +Y   N FHNFRH   V Q  +    LC+   K +    L+L  AAI HD+ HP
Sbjct  251  LFCVHDNYRN-NPFHNFRHCFCVAQMMYSMVWLCSLQEKFSQTDILILMTAAICHDLDHP  309

Query  308  GTNNQLLCNCESEVAQNFKNVSILENFHRELFQQLLSEHWPQLLS-ISKKKFDFISEA--  364
            G NN    N  +E+A  + ++S LEN H  +  Q+L+E    + S I    F  I +   
Sbjct  310  GYNNTYQINARTELAVRYNDISPLENHHCAVAFQILAEPECNIFSNIPPDGFKQIRQGMI  369

Query  365  --ILATDMALHSQYEDRLMHE------NPMKQITLISLI-IKAADISNVTRTLSISARWA  415
              ILATDMA H++  D    +      +  + +TL+ +I IK  DISN  R + ++  W 
Sbjct  370  TLILATDMARHAEIMDSFKEKMENFDYSNEEHMTLLKMILIKCCDISNEVRPMEVAEPWV  429

Query  416  YLITLEFNDCALLETFHKAHR  436
                    DC L E F ++ R
Sbjct  430  --------DCLLEEYFMQSDR  442


>high affinity cGMP-specific 3',5'-cyclic phosphodiesterase 9A isoform n [Homo sapiens]
Sequence ID: NP_001001582.1 Length: 552 
>phosphodiesterase PDE9A17 [Homo sapiens]
Sequence ID: AAO34697.1 Length: 552 >phosphodiesterase 9A, isoform CRA_j [Homo sapiens]
Sequence ID: EAX09543.1 Length: 552  
Range 1: 258 to 449

Score:88.6 bits(218), Expect:2e-17, 
Method:Compositional matrix adjust., 
Identities:68/201(34%), Positives:98/201(48%), Gaps:24/201(11%)

Query  251  LFTLESSYHQVNKFHNFRHAIDVMQATWR---LCTYLLKDNPVQTLLLCMAAIGHDVGHP  307
            LF +  +Y   N FHNFRH   V Q  +    LC+   K +    L+L  AAI HD+ HP
Sbjct  258  LFCVHDNYRN-NPFHNFRHCFCVAQMMYSMVWLCSLQEKFSQTDILILMTAAICHDLDHP  316

Query  308  GTNNQLLCNCESEVAQNFKNVSILENFHRELFQQLLSEHWPQLLS-ISKKKFDFISEA--  364
            G NN    N  +E+A  + ++S LEN H  +  Q+L+E    + S I    F  I +   
Sbjct  317  GYNNTYQINARTELAVRYNDISPLENHHCAVAFQILAEPECNIFSNIPPDGFKQIRQGMI  376

Query  365  --ILATDMALHSQYEDRLMHE------NPMKQITLISLI-IKAADISNVTRTLSISARWA  415
              ILATDMA H++  D    +      +  + +TL+ +I IK  DISN  R + ++  W 
Sbjct  377  TLILATDMARHAEIMDSFKEKMENFDYSNEEHMTLLKMILIKCCDISNEVRPMEVAEPWV  436

Query  416  YLITLEFNDCALLETFHKAHR  436
                    DC L E F ++ R
Sbjct  437  --------DCLLEEYFMQSDR  449


>high affinity cGMP-specific 3',5'-cyclic phosphodiesterase 9A isoform l [Homo sapiens]
Sequence ID: NP_001001578.1 Length: 491 
>phosphodiesterase PDE9A13 [Homo sapiens]
Sequence ID: AAO34693.1 Length: 491 >phosphodiesterase 9A, isoform CRA_a [Homo sapiens]
Sequence ID: EAX09531.1 Length: 491  
Range 1: 197 to 388

Score:88.2 bits(217), Expect:2e-17, 
Method:Compositional matrix adjust., 
Identities:68/201(34%), Positives:98/201(48%), Gaps:24/201(11%)

Query  251  LFTLESSYHQVNKFHNFRHAIDVMQATWR---LCTYLLKDNPVQTLLLCMAAIGHDVGHP  307
            LF +  +Y   N FHNFRH   V Q  +    LC+   K +    L+L  AAI HD+ HP
Sbjct  197  LFCVHDNYRN-NPFHNFRHCFCVAQMMYSMVWLCSLQEKFSQTDILILMTAAICHDLDHP  255

Query  308  GTNNQLLCNCESEVAQNFKNVSILENFHRELFQQLLSEHWPQLLS-ISKKKFDFISEA--  364
            G NN    N  +E+A  + ++S LEN H  +  Q+L+E    + S I    F  I +   
Sbjct  256  GYNNTYQINARTELAVRYNDISPLENHHCAVAFQILAEPECNIFSNIPPDGFKQIRQGMI  315

Query  365  --ILATDMALHSQYEDRLMHE------NPMKQITLISLI-IKAADISNVTRTLSISARWA  415
              ILATDMA H++  D    +      +  + +TL+ +I IK  DISN  R + ++  W 
Sbjct  316  TLILATDMARHAEIMDSFKEKMENFDYSNEEHMTLLKMILIKCCDISNEVRPMEVAEPWV  375

Query  416  YLITLEFNDCALLETFHKAHR  436
                    DC L E F ++ R
Sbjct  376  --------DCLLEEYFMQSDR  388


>high affinity cGMP-specific 3',5'-cyclic phosphodiesterase 9A isoform e [Homo sapiens]
Sequence ID: NP_001001570.1 Length: 540 
>phosphodiesterase PDE9A5 [Homo sapiens]
Sequence ID: AAO34685.1 Length: 540 >phosphodiesterase 9A, isoform CRA_h [Homo sapiens]
Sequence ID: EAX09539.1 Length: 540  
Range 1: 246 to 437

Score:88.2 bits(217), Expect:2e-17, 
Method:Compositional matrix adjust., 
Identities:68/201(34%), Positives:98/201(48%), Gaps:24/201(11%)

Query  251  LFTLESSYHQVNKFHNFRHAIDVMQATWR---LCTYLLKDNPVQTLLLCMAAIGHDVGHP  307
            LF +  +Y   N FHNFRH   V Q  +    LC+   K +    L+L  AAI HD+ HP
Sbjct  246  LFCVHDNYRN-NPFHNFRHCFCVAQMMYSMVWLCSLQEKFSQTDILILMTAAICHDLDHP  304

Query  308  GTNNQLLCNCESEVAQNFKNVSILENFHRELFQQLLSEHWPQLLS-ISKKKFDFISEA--  364
            G NN    N  +E+A  + ++S LEN H  +  Q+L+E    + S I    F  I +   
Sbjct  305  GYNNTYQINARTELAVRYNDISPLENHHCAVAFQILAEPECNIFSNIPPDGFKQIRQGMI  364

Query  365  --ILATDMALHSQYEDRLMHE------NPMKQITLISLI-IKAADISNVTRTLSISARWA  415
              ILATDMA H++  D    +      +  + +TL+ +I IK  DISN  R + ++  W 
Sbjct  365  TLILATDMARHAEIMDSFKEKMENFDYSNEEHMTLLKMILIKCCDISNEVRPMEVAEPWV  424

Query  416  YLITLEFNDCALLETFHKAHR  436
                    DC L E F ++ R
Sbjct  425  --------DCLLEEYFMQSDR  437


>Chain A, Cgmp-specific 3',5'-cyclic Phosphodiesterase [Homo sapiens]
Sequence ID: 1XOZ_A Length: 364 
>Chain A, Cgmp-specific 3',5'-cyclic Phosphodiesterase [Homo sapiens]
Sequence ID: 1XP0_A Length: 364  
Range 1: 44 to 342

Score:85.5 bits(210), Expect:7e-17, 
Method:Compositional matrix adjust., 
Identities:80/331(24%), Positives:142/331(42%), Gaps:51/331(15%)

Query  208  LSTWDFCALSLSTQELIWCGFTLIKKLSKDAKVLIADNKLLLLLFTLESSYHQVNKFHNF  267
            ++ + F    LS  E   C   +   L+      +    L   + +++ +Y +   +HN+
Sbjct  44   ITDFSFSDFELSDLETALCTIRMFTDLNLVQNFQMKHEVLCRWILSVKKNYRKNVAYHNW  103

Query  268  RHAIDVMQ---ATWRLCTYLLKDNPVQTLLLCMAAIGHDVGHPGTNNQLLCNCESEVAQN  324
            RHA +  Q   A  +      K   ++ L L +AA+ HD+ HPG +NQ L N  SE+A  
Sbjct  104  RHAFNTAQCMFAALKAGKIQNKLTDLEILALLIAALSHDLDHPGVSNQFLINTNSELALM  163

Query  325  FKNVSILENFHRELFQQLLSEHWPQLLSI-----SKKKFDFISEAILATDMALHSQYEDR  379
            + + S+LE+ H +    +L+    Q+LS       K     I +AILATD+AL+ +    
Sbjct  164  YNDESVLEHHHFDQCLMILNSPGNQILSGLSIEEYKTTLKIIKQAILATDLALYIKRRGE  223

Query  380  LMH---------ENPMKQITLISLIIKAADISNVTRTLSISARWAYLITLEFNDCALLET  430
                        E+P ++   +++++ A D+S +T+   I  R A L+  EF D      
Sbjct  224  FFELIRKNQFNLEDPHQKELFLAMLMTACDLSAITKPWPIQQRIAELVATEFFDQG----  279

Query  431  FHKAHRPEQDCFGDSYKNVDSPKEDLESIQNILVNVTDPDDII--KDHPHIPNGQIFFIN  488
                               D  +++L    NI     +P D++  +    IP+ Q+ FI+
Sbjct  280  -------------------DRERKEL----NI-----EPTDLMNREKKNKIPSMQVGFID  311

Query  489  TFAEVFFNALSQKFSGLKFLSDNVKINKEYW  519
                  + AL+        L D  + N++ W
Sbjct  312  AICLQLYEALTHVSEDCFPLLDGCRKNRQKW  342


>Chain A, Cgmp-specific 3',5'-cyclic Phosphodiesterase [Homo sapiens]
Sequence ID: 1T9S_A Length: 347 
>Chain B, Cgmp-specific 3',5'-cyclic Phosphodiesterase [Homo sapiens]
Sequence ID: 1T9S_B Length: 347 >Chain A, Cgmp-specific 3',5'-cyclic Phosphodiesterase [Homo sapiens]
Sequence ID: 1TBF_A Length: 347  
Range 1: 44 to 342

Score:85.1 bits(209), Expect:8e-17, 
Method:Compositional matrix adjust., 
Identities:80/331(24%), Positives:142/331(42%), Gaps:51/331(15%)

Query  208  LSTWDFCALSLSTQELIWCGFTLIKKLSKDAKVLIADNKLLLLLFTLESSYHQVNKFHNF  267
            ++ + F    LS  E   C   +   L+      +    L   + +++ +Y +   +HN+
Sbjct  44   ITDFSFSDFELSDLETALCTIRMFTDLNLVQNFQMKHEVLCRWILSVKKNYRKNVAYHNW  103

Query  268  RHAIDVMQ---ATWRLCTYLLKDNPVQTLLLCMAAIGHDVGHPGTNNQLLCNCESEVAQN  324
            RHA +  Q   A  +      K   ++ L L +AA+ HD+ HPG +NQ L N  SE+A  
Sbjct  104  RHAFNTAQCMFAALKAGKIQNKLTDLEILALLIAALSHDLDHPGVSNQFLINTNSELALM  163

Query  325  FKNVSILENFHRELFQQLLSEHWPQLLSI-----SKKKFDFISEAILATDMALHSQYEDR  379
            + + S+LE+ H +    +L+    Q+LS       K     I +AILATD+AL+ +    
Sbjct  164  YNDESVLEHHHFDQCLMILNSPGNQILSGLSIEEYKTTLKIIKQAILATDLALYIKRRGE  223

Query  380  LMH---------ENPMKQITLISLIIKAADISNVTRTLSISARWAYLITLEFNDCALLET  430
                        E+P ++   +++++ A D+S +T+   I  R A L+  EF D      
Sbjct  224  FFELIRKNQFNLEDPHQKELFLAMLMTACDLSAITKPWPIQQRIAELVATEFFDQG----  279

Query  431  FHKAHRPEQDCFGDSYKNVDSPKEDLESIQNILVNVTDPDDII--KDHPHIPNGQIFFIN  488
                               D  +++L    NI     +P D++  +    IP+ Q+ FI+
Sbjct  280  -------------------DRERKEL----NI-----EPTDLMNREKKNKIPSMQVGFID  311

Query  489  TFAEVFFNALSQKFSGLKFLSDNVKINKEYW  519
                  + AL+        L D  + N++ W
Sbjct  312  AICLQLYEALTHVSEDCFPLLDGCRKNRQKW  342


>Chain A, cGMP-specific 3',5'-cyclic phosphodiesterase,cAMP-specific 3',5'-cyclic phosphodiesterase 4A [Homo sapiens]
Sequence ID: 3HC8_A Length: 324 
>Chain A, cGMP-specific 3',5'-cyclic phosphodiesterase,cAMP-specific 3',5'-cyclic phosphodiesterase 4A,cGMP-specific 3',5'-cyclic phosphodiesterase [Homo sapiens]
Sequence ID: 3HDZ_A Length: 324  
Range 1: 21 to 319

Score:84.7 bits(208), Expect:8e-17, 
Method:Compositional matrix adjust., 
Identities:78/331(24%), Positives:142/331(42%), Gaps:51/331(15%)

Query  208  LSTWDFCALSLSTQELIWCGFTLIKKLSKDAKVLIADNKLLLLLFTLESSYHQVNKFHNF  267
            ++ + F    LS  E   C   +   L+      +    L   + +++ +Y +   +HN+
Sbjct  21   ITDFSFSDFELSDLETALCTIRMFTDLNLVQNFQMKHEVLCRWILSVKKNYRKNVAYHNW  80

Query  268  RHAIDVMQ---ATWRLCTYLLKDNPVQTLLLCMAAIGHDVGHPGTNNQLLCNCESEVAQN  324
            RHA +  Q   A  +      K   ++ L L +AA+ HD+ HPG +NQ L N  SE+A  
Sbjct  81   RHAFNTAQCMFAALKAGKIQNKLTDLEILALLIAALSHDLDHPGVSNQFLINTNSELALM  140

Query  325  FKNVSILENFHRELFQQLLSEHWPQLLSI-----SKKKFDFISEAILATDMALHSQYEDR  379
            + + S+LE+ H +    +L+    Q+LS       K     I +AILATD+AL+ +    
Sbjct  141  YNDESVLEHHHFDQCLMILNSPGNQILSGLSIEEYKTTLKIIKQAILATDLALYIKRRGE  200

Query  380  LMH---------ENPMKQITLISLIIKAADISNVTRTLSISARWAYLITLEFNDCALLET  430
                        E+P ++   +++++ A D+S +T+   I  R A L+  EF        
Sbjct  201  FFELIRKNQFNLEDPHEKELFLAMLMTACDLSAITKPWPIQQRIAELVATEF--------  252

Query  431  FHKAHRPEQDCFGDSYKNVDSPKEDLESIQNILVNVTDPDDII--KDHPHIPNGQIFFIN  488
            F +  R  ++                       +N+ +P D++  +    IP+ Q+ FI+
Sbjct  253  FDQGDRERKE-----------------------LNI-EPTDLMNREKKNKIPSMQVGFID  288

Query  489  TFAEVFFNALSQKFSGLKFLSDNVKINKEYW  519
                  + AL+        L D  + N++ W
Sbjct  289  AICLQLYEALTHVSEDCFPLLDGCRKNRQKW  319


>Chain A, CGMP-SPECIFIC 3', 5'-CYCLIC PHOSPHODIESTERASE, CAMP-SPECIFIC 3', 5'-CYCLIC PHOSPHODIESTERASE 4B [Homo sapiens]
Sequence ID: 2CHM_A Length: 326 
>Chain A, Cgmp-specific 3',5'-cyclic Phosphodiesterase [Homo sapiens]
Sequence ID: 3TGE_A Length: 326 >Chain A, Cgmp-specific 3',5'-cyclic Phosphodiesterase [Homo sapiens]
Sequence ID: 3TGG_A Length: 326 >Chain B, Cgmp-specific 3',5'-cyclic Phosphodiesterase [Homo sapiens]
Sequence ID: 5JO3_B Length: 326  
Range 1: 23 to 321

Score:84.7 bits(208), Expect:9e-17, 
Method:Compositional matrix adjust., 
Identities:78/331(24%), Positives:142/331(42%), Gaps:51/331(15%)

Query  208  LSTWDFCALSLSTQELIWCGFTLIKKLSKDAKVLIADNKLLLLLFTLESSYHQVNKFHNF  267
            ++ + F    LS  E   C   +   L+      +    L   + +++ +Y +   +HN+
Sbjct  23   ITDFSFSDFELSDLETALCTIRMFTDLNLVQNFQMKHEVLCRWILSVKKNYRKNVAYHNW  82

Query  268  RHAIDVMQ---ATWRLCTYLLKDNPVQTLLLCMAAIGHDVGHPGTNNQLLCNCESEVAQN  324
            RHA +  Q   A  +      K   ++ L L +AA+ HD+ HPG +NQ L N  SE+A  
Sbjct  83   RHAFNTAQCMFAALKAGKIQNKLTDLEILALLIAALSHDLDHPGVSNQFLINTNSELALM  142

Query  325  FKNVSILENFHRELFQQLLSEHWPQLLSI-----SKKKFDFISEAILATDMALHSQYEDR  379
            + + S+LE+ H +    +L+    Q+LS       K     I +AILATD+AL+ +    
Sbjct  143  YNDESVLEHHHFDQCLMILNSPGNQILSGLSIEEYKTTLKIIKQAILATDLALYIKRRGE  202

Query  380  LMH---------ENPMKQITLISLIIKAADISNVTRTLSISARWAYLITLEFNDCALLET  430
                        E+P ++   +++++ A D+S +T+   I  R A L+  EF        
Sbjct  203  FFELIRKNQFNLEDPHEKELFLAMLMTACDLSAITKPWPIQQRIAELVATEF--------  254

Query  431  FHKAHRPEQDCFGDSYKNVDSPKEDLESIQNILVNVTDPDDII--KDHPHIPNGQIFFIN  488
            F +  R  ++                       +N+ +P D++  +    IP+ Q+ FI+
Sbjct  255  FDQGDRERKE-----------------------LNI-EPTDLMNREKKNKIPSMQVGFID  290

Query  489  TFAEVFFNALSQKFSGLKFLSDNVKINKEYW  519
                  + AL+        L D  + N++ W
Sbjct  291  AICLQLYEALTHVSEDCFPLLDGCRKNRQKW  321


>Chain A, Crystal Structure Of The Unliganded Pde8a Catalytic Domain [Homo sapiens]
Sequence ID: 3ECM_A Length: 338 
>Chain A, Crystal Structure Of Pde8a Catalytic Domain In Complex With Ibmx [Homo sapiens]
Sequence ID: 3ECN_A Length: 338 >Chain B, Crystal Structure Of Pde8a Catalytic Domain In Complex With Ibmx [Homo sapiens]
Sequence ID: 3ECN_B Length: 338  
Range 1: 10 to 267

Score:83.6 bits(205), Expect:2e-16, 
Method:Compositional matrix adjust., 
Identities:67/262(26%), Positives:118/262(45%), Gaps:41/262(15%)

Query  198  SQEGSHYWNILSTWDFCALSLST--QELIWCGFTLIKKLSKDAKVLIADNKLLLLLFTLE  255
            + E   YW+    +D   L  +T  + LI+ G  +  +      +  +++ L   L  +E
Sbjct  10   AMENEEYWD----FDIFELEAATHNRPLIYLGLKMFARFGICEFLHCSESTLRSWLQIIE  65

Query  256  SSYHQVNKFHNFRHAIDVMQAT-WRLCTYLLKD--NPVQTLLLCMAAIGHDVGHPGTNNQ  312
            ++YH  N +HN  H+ DV+ AT + L    +K+  +P+  +   +AA  HDV HPG  N 
Sbjct  66   ANYHSSNPYHNSTHSADVLHATAYFLSKERIKETLDPIDEVAALIAATIHDVDHPGRTNS  125

Query  313  LLCNCESEVAQNFKNVSILENFHRELFQQLLSEHWPQLLSISKKKFDF------ISEAIL  366
             LCN  SE+A  + + ++LE+ H  L  QL +      +  + ++ D+      I + +L
Sbjct  126  FLCNAGSELAILYNDTAVLESHHAALAFQLTTGDDKCNIFKNMERNDYRTLRQGIIDMVL  185

Query  367  ATDMALHSQYEDRL--------------------------MHENPMKQITLISLIIKAAD  400
            AT+M  H ++ ++                           M   P  +  +  ++IK AD
Sbjct  186  ATEMTKHFEHVNKFVNSINKPLATLEENGETDKNQEVINTMLRTPENRTLIKRMLIKCAD  245

Query  401  ISNVTRTLSISARWAYLITLEF  422
            +SN  R L     WA  I+ E+
Sbjct  246  VSNPCRPLQYCIEWAARISEEY  267


>high affinity cAMP-specific and IBMX-insensitive 3',5'-cyclic phosphodiesterase 8A isoform X6 [Homo sapiens]
Sequence ID: XP_024305714.1 Length: 449 
>high affinity cAMP-specific and IBMX-insensitive 3',5'-cyclic phosphodiesterase 8A isoform X6 [Homo sapiens]
Sequence ID: XP_024305715.1 Length: 449 >cAMP phosphodiesterase PDE8A3 [Homo sapiens]
Sequence ID: AAL18612.1 Length: 449 >phosphodiesterase 8A, isoform CRA_c [Homo sapiens]
Sequence ID: EAX01967.1 Length: 449 >unnamed protein product [Homo sapiens]
Sequence ID: BAG54458.1 Length: 449  
Range 1: 111 to 368

Score:84.0 bits(206), Expect:4e-16, 
Method:Compositional matrix adjust., 
Identities:67/262(26%), Positives:118/262(45%), Gaps:41/262(15%)

Query  198  SQEGSHYWNILSTWDFCALSLST--QELIWCGFTLIKKLSKDAKVLIADNKLLLLLFTLE  255
            + E   YW+    +D   L  +T  + LI+ G  +  +      +  +++ L   L  +E
Sbjct  111  AMENEEYWD----FDIFELEAATHNRPLIYLGLKMFARFGICEFLHCSESTLRSWLQIIE  166

Query  256  SSYHQVNKFHNFRHAIDVMQAT-WRLCTYLLKD--NPVQTLLLCMAAIGHDVGHPGTNNQ  312
            ++YH  N +HN  H+ DV+ AT + L    +K+  +P+  +   +AA  HDV HPG  N 
Sbjct  167  ANYHSSNPYHNSTHSADVLHATAYFLSKERIKETLDPIDEVAALIAATIHDVDHPGRTNS  226

Query  313  LLCNCESEVAQNFKNVSILENFHRELFQQLLSEHWPQLLSISKKKFDF------ISEAIL  366
             LCN  SE+A  + + ++LE+ H  L  QL +      +  + ++ D+      I + +L
Sbjct  227  FLCNAGSELAILYNDTAVLESHHAALAFQLTTGDDKCNIFKNMERNDYRTLRQGIIDMVL  286

Query  367  ATDMALHSQYEDRL--------------------------MHENPMKQITLISLIIKAAD  400
            AT+M  H ++ ++                           M   P  +  +  ++IK AD
Sbjct  287  ATEMTKHFEHVNKFVNSINKPLATLEENGETDKNQEVINTMLRTPENRTLIKRMLIKCAD  346

Query  401  ISNVTRTLSISARWAYLITLEF  422
            +SN  R L     WA  I+ E+
Sbjct  347  VSNPCRPLQYCIEWAARISEEY  368


>high affinity cAMP-specific and IBMX-insensitive 3',5'-cyclic phosphodiesterase 8A isoform X4 [Homo sapiens]
Sequence ID: XP_016877800.1 Length: 582 
>cAMP phosphodiesterase PDE8A4 [Homo sapiens]
Sequence ID: AAL18613.1 Length: 582 >cAMP phosphodiesterase PDE8A5 [Homo sapiens]
Sequence ID: AAL18614.1 Length: 582 >phosphodiesterase 8A, isoform CRA_a [Homo sapiens]
Sequence ID: EAX01965.1 Length: 582 >phosphodiesterase 8A, isoform CRA_a [Homo sapiens]
Sequence ID: EAX01968.1 Length: 582  
Range 1: 244 to 501

Score:84.0 bits(206), Expect:6e-16, 
Method:Compositional matrix adjust., 
Identities:67/262(26%), Positives:118/262(45%), Gaps:41/262(15%)

Query  198  SQEGSHYWNILSTWDFCALSLST--QELIWCGFTLIKKLSKDAKVLIADNKLLLLLFTLE  255
            + E   YW+    +D   L  +T  + LI+ G  +  +      +  +++ L   L  +E
Sbjct  244  AMENEEYWD----FDIFELEAATHNRPLIYLGLKMFARFGICEFLHCSESTLRSWLQIIE  299

Query  256  SSYHQVNKFHNFRHAIDVMQAT-WRLCTYLLKD--NPVQTLLLCMAAIGHDVGHPGTNNQ  312
            ++YH  N +HN  H+ DV+ AT + L    +K+  +P+  +   +AA  HDV HPG  N 
Sbjct  300  ANYHSSNPYHNSTHSADVLHATAYFLSKERIKETLDPIDEVAALIAATIHDVDHPGRTNS  359

Query  313  LLCNCESEVAQNFKNVSILENFHRELFQQLLSEHWPQLLSISKKKFDF------ISEAIL  366
             LCN  SE+A  + + ++LE+ H  L  QL +      +  + ++ D+      I + +L
Sbjct  360  FLCNAGSELAILYNDTAVLESHHAALAFQLTTGDDKCNIFKNMERNDYRTLRQGIIDMVL  419

Query  367  ATDMALHSQYEDRL--------------------------MHENPMKQITLISLIIKAAD  400
            AT+M  H ++ ++                           M   P  +  +  ++IK AD
Sbjct  420  ATEMTKHFEHVNKFVNSINKPLATLEENGETDKNQEVINTMLRTPENRTLIKRMLIKCAD  479

Query  401  ISNVTRTLSISARWAYLITLEF  422
            +SN  R L     WA  I+ E+
Sbjct  480  VSNPCRPLQYCIEWAARISEEY  501


>high affinity cAMP-specific and IBMX-insensitive 3',5'-cyclic phosphodiesterase 8A isoform X5 [Homo sapiens]
Sequence ID: XP_011519970.1 Length: 571 
Range 1: 233 to 490

Score:84.0 bits(206), Expect:6e-16, 
Method:Compositional matrix adjust., 
Identities:67/262(26%), Positives:118/262(45%), Gaps:41/262(15%)

Query  198  SQEGSHYWNILSTWDFCALSLST--QELIWCGFTLIKKLSKDAKVLIADNKLLLLLFTLE  255
            + E   YW+    +D   L  +T  + LI+ G  +  +      +  +++ L   L  +E
Sbjct  233  AMENEEYWD----FDIFELEAATHNRPLIYLGLKMFARFGICEFLHCSESTLRSWLQIIE  288

Query  256  SSYHQVNKFHNFRHAIDVMQAT-WRLCTYLLKD--NPVQTLLLCMAAIGHDVGHPGTNNQ  312
            ++YH  N +HN  H+ DV+ AT + L    +K+  +P+  +   +AA  HDV HPG  N 
Sbjct  289  ANYHSSNPYHNSTHSADVLHATAYFLSKERIKETLDPIDEVAALIAATIHDVDHPGRTNS  348

Query  313  LLCNCESEVAQNFKNVSILENFHRELFQQLLSEHWPQLLSISKKKFDF------ISEAIL  366
             LCN  SE+A  + + ++LE+ H  L  QL +      +  + ++ D+      I + +L
Sbjct  349  FLCNAGSELAILYNDTAVLESHHAALAFQLTTGDDKCNIFKNMERNDYRTLRQGIIDMVL  408

Query  367  ATDMALHSQYEDRL--------------------------MHENPMKQITLISLIIKAAD  400
            AT+M  H ++ ++                           M   P  +  +  ++IK AD
Sbjct  409  ATEMTKHFEHVNKFVNSINKPLATLEENGETDKNQEVINTMLRTPENRTLIKRMLIKCAD  468

Query  401  ISNVTRTLSISARWAYLITLEF  422
            +SN  R L     WA  I+ E+
Sbjct  469  VSNPCRPLQYCIEWAARISEEY  490


>cAMP-specific phosphodiesterase 8A, partial [Homo sapiens]
Sequence ID: AAC39763.1 Length: 713 
Range 1: 375 to 632

Score:84.0 bits(206), Expect:7e-16, 
Method:Compositional matrix adjust., 
Identities:67/262(26%), Positives:118/262(45%), Gaps:41/262(15%)

Query  198  SQEGSHYWNILSTWDFCALSLST--QELIWCGFTLIKKLSKDAKVLIADNKLLLLLFTLE  255
            + E   YW+    +D   L  +T  + LI+ G  +  +      +  +++ L   L  +E
Sbjct  375  AMENEEYWD----FDIFELEAATHNRPLIYLGLKMFARFGICEFLHCSESTLRSWLQIIE  430

Query  256  SSYHQVNKFHNFRHAIDVMQAT-WRLCTYLLKD--NPVQTLLLCMAAIGHDVGHPGTNNQ  312
            ++YH  N +HN  H+ DV+ AT + L    +K+  +P+  +   +AA  HDV HPG  N 
Sbjct  431  ANYHSSNPYHNSTHSADVLHATAYFLSKERIKETLDPIDEVAALIAATIHDVDHPGRTNS  490

Query  313  LLCNCESEVAQNFKNVSILENFHRELFQQLLSEHWPQLLSISKKKFDF------ISEAIL  366
             LCN  SE+A  + + ++LE+ H  L  QL +      +  + ++ D+      I + +L
Sbjct  491  FLCNAGSELAILYNDTAVLESHHAALAFQLTTGDDKCNIFKNMERNDYRTLRQGIIDMVL  550

Query  367  ATDMALHSQYEDRL--------------------------MHENPMKQITLISLIIKAAD  400
            AT+M  H ++ ++                           M   P  +  +  ++IK AD
Sbjct  551  ATEMTKHFEHVNKFVNSINKPLATLEENGETDKNQEVINTMLRTPENRTLIKRMLIKCAD  610

Query  401  ISNVTRTLSISARWAYLITLEF  422
            +SN  R L     WA  I+ E+
Sbjct  611  VSNPCRPLQYCIEWAARISEEY  632


>high affinity cAMP-specific and IBMX-insensitive 3',5'-cyclic phosphodiesterase 8A isoform X2 [Homo sapiens]
Sequence ID: XP_016877798.1 Length: 639 
Range 1: 301 to 558

Score:84.0 bits(206), Expect:7e-16, 
Method:Compositional matrix adjust., 
Identities:67/262(26%), Positives:118/262(45%), Gaps:41/262(15%)

Query  198  SQEGSHYWNILSTWDFCALSLST--QELIWCGFTLIKKLSKDAKVLIADNKLLLLLFTLE  255
            + E   YW+    +D   L  +T  + LI+ G  +  +      +  +++ L   L  +E
Sbjct  301  AMENEEYWD----FDIFELEAATHNRPLIYLGLKMFARFGICEFLHCSESTLRSWLQIIE  356

Query  256  SSYHQVNKFHNFRHAIDVMQAT-WRLCTYLLKD--NPVQTLLLCMAAIGHDVGHPGTNNQ  312
            ++YH  N +HN  H+ DV+ AT + L    +K+  +P+  +   +AA  HDV HPG  N 
Sbjct  357  ANYHSSNPYHNSTHSADVLHATAYFLSKERIKETLDPIDEVAALIAATIHDVDHPGRTNS  416

Query  313  LLCNCESEVAQNFKNVSILENFHRELFQQLLSEHWPQLLSISKKKFDF------ISEAIL  366
             LCN  SE+A  + + ++LE+ H  L  QL +      +  + ++ D+      I + +L
Sbjct  417  FLCNAGSELAILYNDTAVLESHHAALAFQLTTGDDKCNIFKNMERNDYRTLRQGIIDMVL  476

Query  367  ATDMALHSQYEDRL--------------------------MHENPMKQITLISLIIKAAD  400
            AT+M  H ++ ++                           M   P  +  +  ++IK AD
Sbjct  477  ATEMTKHFEHVNKFVNSINKPLATLEENGETDKNQEVINTMLRTPENRTLIKRMLIKCAD  536

Query  401  ISNVTRTLSISARWAYLITLEF  422
            +SN  R L     WA  I+ E+
Sbjct  537  VSNPCRPLQYCIEWAARISEEY  558


>high affinity cAMP-specific and IBMX-insensitive 3',5'-cyclic phosphodiesterase 8A isoform X1 [Homo sapiens]
Sequence ID: XP_016877797.1 Length: 727 
Range 1: 389 to 646

Score:84.0 bits(206), Expect:8e-16, 
Method:Compositional matrix adjust., 
Identities:67/262(26%), Positives:118/262(45%), Gaps:41/262(15%)

Query  198  SQEGSHYWNILSTWDFCALSLST--QELIWCGFTLIKKLSKDAKVLIADNKLLLLLFTLE  255
            + E   YW+    +D   L  +T  + LI+ G  +  +      +  +++ L   L  +E
Sbjct  389  AMENEEYWD----FDIFELEAATHNRPLIYLGLKMFARFGICEFLHCSESTLRSWLQIIE  444

Query  256  SSYHQVNKFHNFRHAIDVMQAT-WRLCTYLLKD--NPVQTLLLCMAAIGHDVGHPGTNNQ  312
            ++YH  N +HN  H+ DV+ AT + L    +K+  +P+  +   +AA  HDV HPG  N 
Sbjct  445  ANYHSSNPYHNSTHSADVLHATAYFLSKERIKETLDPIDEVAALIAATIHDVDHPGRTNS  504

Query  313  LLCNCESEVAQNFKNVSILENFHRELFQQLLSEHWPQLLSISKKKFDF------ISEAIL  366
             LCN  SE+A  + + ++LE+ H  L  QL +      +  + ++ D+      I + +L
Sbjct  505  FLCNAGSELAILYNDTAVLESHHAALAFQLTTGDDKCNIFKNMERNDYRTLRQGIIDMVL  564

Query  367  ATDMALHSQYEDRL--------------------------MHENPMKQITLISLIIKAAD  400
            AT+M  H ++ ++                           M   P  +  +  ++IK AD
Sbjct  565  ATEMTKHFEHVNKFVNSINKPLATLEENGETDKNQEVINTMLRTPENRTLIKRMLIKCAD  624

Query  401  ISNVTRTLSISARWAYLITLEF  422
            +SN  R L     WA  I+ E+
Sbjct  625  VSNPCRPLQYCIEWAARISEEY  646


>high affinity cAMP-specific and IBMX-insensitive 3',5'-cyclic phosphodiesterase 8A isoform 3 [Homo sapiens]
Sequence ID: NP_001230066.1 Length: 757 
Range 1: 419 to 676

Score:84.0 bits(206), Expect:8e-16, 
Method:Compositional matrix adjust., 
Identities:67/262(26%), Positives:118/262(45%), Gaps:41/262(15%)

Query  198  SQEGSHYWNILSTWDFCALSLST--QELIWCGFTLIKKLSKDAKVLIADNKLLLLLFTLE  255
            + E   YW+    +D   L  +T  + LI+ G  +  +      +  +++ L   L  +E
Sbjct  419  AMENEEYWD----FDIFELEAATHNRPLIYLGLKMFARFGICEFLHCSESTLRSWLQIIE  474

Query  256  SSYHQVNKFHNFRHAIDVMQAT-WRLCTYLLKD--NPVQTLLLCMAAIGHDVGHPGTNNQ  312
            ++YH  N +HN  H+ DV+ AT + L    +K+  +P+  +   +AA  HDV HPG  N 
Sbjct  475  ANYHSSNPYHNSTHSADVLHATAYFLSKERIKETLDPIDEVAALIAATIHDVDHPGRTNS  534

Query  313  LLCNCESEVAQNFKNVSILENFHRELFQQLLSEHWPQLLSISKKKFDF------ISEAIL  366
             LCN  SE+A  + + ++LE+ H  L  QL +      +  + ++ D+      I + +L
Sbjct  535  FLCNAGSELAILYNDTAVLESHHAALAFQLTTGDDKCNIFKNMERNDYRTLRQGIIDMVL  594

Query  367  ATDMALHSQYEDRL--------------------------MHENPMKQITLISLIIKAAD  400
            AT+M  H ++ ++                           M   P  +  +  ++IK AD
Sbjct  595  ATEMTKHFEHVNKFVNSINKPLATLEENGETDKNQEVINTMLRTPENRTLIKRMLIKCAD  654

Query  401  ISNVTRTLSISARWAYLITLEF  422
            +SN  R L     WA  I+ E+
Sbjct  655  VSNPCRPLQYCIEWAARISEEY  676


>high affinity cAMP-specific and IBMX-insensitive 3',5'-cyclic phosphodiesterase 8A isoform 2 [Homo sapiens]
Sequence ID: NP_775656.1 Length: 783 
>cAMP phosphodiesterase PDE8A2 [Homo sapiens]
Sequence ID: AAL18611.1 Length: 783 >phosphodiesterase 8A, isoform CRA_e [Homo sapiens]
Sequence ID: EAX01970.1 Length: 783  
Range 1: 445 to 702

Score:83.6 bits(205), Expect:9e-16, 
Method:Compositional matrix adjust., 
Identities:67/262(26%), Positives:118/262(45%), Gaps:41/262(15%)

Query  198  SQEGSHYWNILSTWDFCALSLST--QELIWCGFTLIKKLSKDAKVLIADNKLLLLLFTLE  255
            + E   YW+    +D   L  +T  + LI+ G  +  +      +  +++ L   L  +E
Sbjct  445  AMENEEYWD----FDIFELEAATHNRPLIYLGLKMFARFGICEFLHCSESTLRSWLQIIE  500

Query  256  SSYHQVNKFHNFRHAIDVMQAT-WRLCTYLLKD--NPVQTLLLCMAAIGHDVGHPGTNNQ  312
            ++YH  N +HN  H+ DV+ AT + L    +K+  +P+  +   +AA  HDV HPG  N 
Sbjct  501  ANYHSSNPYHNSTHSADVLHATAYFLSKERIKETLDPIDEVAALIAATIHDVDHPGRTNS  560

Query  313  LLCNCESEVAQNFKNVSILENFHRELFQQLLSEHWPQLLSISKKKFDF------ISEAIL  366
             LCN  SE+A  + + ++LE+ H  L  QL +      +  + ++ D+      I + +L
Sbjct  561  FLCNAGSELAILYNDTAVLESHHAALAFQLTTGDDKCNIFKNMERNDYRTLRQGIIDMVL  620

Query  367  ATDMALHSQYEDRL--------------------------MHENPMKQITLISLIIKAAD  400
            AT+M  H ++ ++                           M   P  +  +  ++IK AD
Sbjct  621  ATEMTKHFEHVNKFVNSINKPLATLEENGETDKNQEVINTMLRTPENRTLIKRMLIKCAD  680

Query  401  ISNVTRTLSISARWAYLITLEF  422
            +SN  R L     WA  I+ E+
Sbjct  681  VSNPCRPLQYCIEWAARISEEY  702


>phosphodiesterase 8A, isoform CRA_b [Homo sapiens]
Sequence ID: EAX01966.1 Length: 781 
Range 1: 443 to 700

Score:83.6 bits(205), Expect:1e-15, 
Method:Compositional matrix adjust., 
Identities:67/262(26%), Positives:118/262(45%), Gaps:41/262(15%)

Query  198  SQEGSHYWNILSTWDFCALSLST--QELIWCGFTLIKKLSKDAKVLIADNKLLLLLFTLE  255
            + E   YW+    +D   L  +T  + LI+ G  +  +      +  +++ L   L  +E
Sbjct  443  AMENEEYWD----FDIFELEAATHNRPLIYLGLKMFARFGICEFLHCSESTLRSWLQIIE  498

Query  256  SSYHQVNKFHNFRHAIDVMQAT-WRLCTYLLKD--NPVQTLLLCMAAIGHDVGHPGTNNQ  312
            ++YH  N +HN  H+ DV+ AT + L    +K+  +P+  +   +AA  HDV HPG  N 
Sbjct  499  ANYHSSNPYHNSTHSADVLHATAYFLSKERIKETLDPIDEVAALIAATIHDVDHPGRTNS  558

Query  313  LLCNCESEVAQNFKNVSILENFHRELFQQLLSEHWPQLLSISKKKFDF------ISEAIL  366
             LCN  SE+A  + + ++LE+ H  L  QL +      +  + ++ D+      I + +L
Sbjct  559  FLCNAGSELAILYNDTAVLESHHAALAFQLTTGDDKCNIFKNMERNDYRTLRQGIIDMVL  618

Query  367  ATDMALHSQYEDRL--------------------------MHENPMKQITLISLIIKAAD  400
            AT+M  H ++ ++                           M   P  +  +  ++IK AD
Sbjct  619  ATEMTKHFEHVNKFVNSINKPLATLEENGETDKNQEVINTMLRTPENRTLIKRMLIKCAD  678

Query  401  ISNVTRTLSISARWAYLITLEF  422
            +SN  R L     WA  I+ E+
Sbjct  679  VSNPCRPLQYCIEWAARISEEY  700


>high affinity cAMP-specific and IBMX-insensitive 3',5'-cyclic phosphodiesterase 8A isoform 1 [Homo sapiens]
Sequence ID: NP_002596.1 Length: 829 
>RecName: Full=High affinity cAMP-specific and IBMX-insensitive 3',5'-cyclic phosphodiesterase 8A [Homo sapiens]
Sequence ID: O60658.2 Length: 829 >Phosphodiesterase 8A [Homo sapiens]
Sequence ID: AAH75822.1 Length: 829 >cAMP phosphodiesterase PDE8A1 [Homo sapiens]
Sequence ID: AAL18610.1 Length: 829 >phosphodiesterase 8A, isoform CRA_d [Homo sapiens]
Sequence ID: EAX01969.1 Length: 829  
Range 1: 491 to 748

Score:83.6 bits(205), Expect:1e-15, 
Method:Compositional matrix adjust., 
Identities:67/262(26%), Positives:118/262(45%), Gaps:41/262(15%)

Query  198  SQEGSHYWNILSTWDFCALSLST--QELIWCGFTLIKKLSKDAKVLIADNKLLLLLFTLE  255
            + E   YW+    +D   L  +T  + LI+ G  +  +      +  +++ L   L  +E
Sbjct  491  AMENEEYWD----FDIFELEAATHNRPLIYLGLKMFARFGICEFLHCSESTLRSWLQIIE  546

Query  256  SSYHQVNKFHNFRHAIDVMQAT-WRLCTYLLKD--NPVQTLLLCMAAIGHDVGHPGTNNQ  312
            ++YH  N +HN  H+ DV+ AT + L    +K+  +P+  +   +AA  HDV HPG  N 
Sbjct  547  ANYHSSNPYHNSTHSADVLHATAYFLSKERIKETLDPIDEVAALIAATIHDVDHPGRTNS  606

Query  313  LLCNCESEVAQNFKNVSILENFHRELFQQLLSEHWPQLLSISKKKFDF------ISEAIL  366
             LCN  SE+A  + + ++LE+ H  L  QL +      +  + ++ D+      I + +L
Sbjct  607  FLCNAGSELAILYNDTAVLESHHAALAFQLTTGDDKCNIFKNMERNDYRTLRQGIIDMVL  666

Query  367  ATDMALHSQYEDRL--------------------------MHENPMKQITLISLIIKAAD  400
            AT+M  H ++ ++                           M   P  +  +  ++IK AD
Sbjct  667  ATEMTKHFEHVNKFVNSINKPLATLEENGETDKNQEVINTMLRTPENRTLIKRMLIKCAD  726

Query  401  ISNVTRTLSISARWAYLITLEF  422
            +SN  R L     WA  I+ E+
Sbjct  727  VSNPCRPLQYCIEWAARISEEY  748


>cAMP-specific cyclic nucleotide phosphodiesterase PDE8A1 [Homo sapiens]
Sequence ID: AAK57641.1 Length: 829 
Range 1: 491 to 748

Score:83.6 bits(205), Expect:1e-15, 
Method:Compositional matrix adjust., 
Identities:67/262(26%), Positives:118/262(45%), Gaps:41/262(15%)

Query  198  SQEGSHYWNILSTWDFCALSLST--QELIWCGFTLIKKLSKDAKVLIADNKLLLLLFTLE  255
            + E   YW+    +D   L  +T  + LI+ G  +  +      +  +++ L   L  +E
Sbjct  491  AMENEEYWD----FDIFELEAATHNRPLIYLGLKMFARFGICEFLHCSESTLRSWLQIIE  546

Query  256  SSYHQVNKFHNFRHAIDVMQAT-WRLCTYLLKD--NPVQTLLLCMAAIGHDVGHPGTNNQ  312
            ++YH  N +HN  H+ DV+ AT + L    +K+  +P+  +   +AA  HDV HPG  N 
Sbjct  547  ANYHSSNPYHNSTHSADVLHATAYFLSKERIKETLDPIDEVAALIAATIHDVDHPGRTNS  606

Query  313  LLCNCESEVAQNFKNVSILENFHRELFQQLLSEHWPQLLSISKKKFDF------ISEAIL  366
             LCN  SE+A  + + ++LE+ H  L  QL +      +  + ++ D+      I + +L
Sbjct  607  FLCNAGSELAILYNDTAVLESHHAALAFQLTTGDDKCNIFKNMERNDYRTLRQGIIDMVL  666

Query  367  ATDMALHSQYEDRL--------------------------MHENPMKQITLISLIIKAAD  400
            AT+M  H ++ ++                           M   P  +  +  ++IK AD
Sbjct  667  ATEMTKHFEHVNKFVNSINKPLATLEENGETDKNQEVINTMLRTPENRTLIKRMLIKCAD  726

Query  401  ISNVTRTLSISARWAYLITLEF  422
            +SN  R L     WA  I+ E+
Sbjct  727  VSNPCRPLQYCIEWAARISEEY  748


>Phosphodiesterase 8A [Homo sapiens]
Sequence ID: AAH60762.1 Length: 829 
Range 1: 491 to 748

Score:83.6 bits(205), Expect:1e-15, 
Method:Compositional matrix adjust., 
Identities:67/262(26%), Positives:118/262(45%), Gaps:41/262(15%)

Query  198  SQEGSHYWNILSTWDFCALSLST--QELIWCGFTLIKKLSKDAKVLIADNKLLLLLFTLE  255
            + E   YW+    +D   L  +T  + LI+ G  +  +      +  +++ L   L  +E
Sbjct  491  AMENEEYWD----FDIFELEAATHNRPLIYLGLKMFARFGICEFLHCSESTLRSWLQIIE  546

Query  256  SSYHQVNKFHNFRHAIDVMQAT-WRLCTYLLKD--NPVQTLLLCMAAIGHDVGHPGTNNQ  312
            ++YH  N +HN  H+ DV+ AT + L    +K+  +P+  +   +AA  HDV HPG  N 
Sbjct  547  ANYHSSNPYHNSTHSADVLHATAYFLSKERIKETLDPIDEVAALIAATIHDVDHPGRTNS  606

Query  313  LLCNCESEVAQNFKNVSILENFHRELFQQLLSEHWPQLLSISKKKFDF------ISEAIL  366
             LCN  SE+A  + + ++LE+ H  L  QL +      +  + ++ D+      I + +L
Sbjct  607  FLCNAGSELAILYNDTAVLESHHAALAFQLTTGDDKCNIFKNMERNDYRTLRQGIIDMVL  666

Query  367  ATDMALHSQYEDRL--------------------------MHENPMKQITLISLIIKAAD  400
            AT+M  H ++ ++                           M   P  +  +  ++IK AD
Sbjct  667  ATEMTKHFEHVNKFVNSINKPLATLEENGETDKNQEVINTMLRTPENRTLIKRMLIKCAD  726

Query  401  ISNVTRTLSISARWAYLITLEF  422
            +SN  R L     WA  I+ E+
Sbjct  727  VSNPCRPLQYCIEWAARISEEY  748


>proliferation-inducing gene 22 protein [Homo sapiens]
Sequence ID: AAS00492.1 Length: 350 
>phosphodiesterase 8B, isoform CRA_f [Homo sapiens]
Sequence ID: EAW95803.1 Length: 350  
Range 1: 21 to 268

Score:80.9 bits(198), Expect:2e-15, 
Method:Compositional matrix adjust., 
Identities:66/252(26%), Positives:112/252(44%), Gaps:43/252(17%)

Query  210  TWDFCALSLST----QELIWCGFTLIKKLSKDAKVLIADNKLLLLLFTLESSYHQVNKFH  265
            +WDF    L      + L++ G  +  +      +  ++  L      +E++YH  N +H
Sbjct  21   SWDFNIFELEAITHKRPLVYLGLKVFSRFGVCEFLNCSETTLRAWFQVIEANYHSSNAYH  80

Query  266  NFRHAIDVMQATWRLCTYLLKDNPVQTLL-------LCMAAIGHDVGHPGTNNQLLCNCE  318
            N  HA DV+ AT     + L    V+  L         +AA  HDV HPG  N  LCN  
Sbjct  81   NSTHAADVLHAT----AFFLGKERVKGSLDQLDEVAALIAATVHDVDHPGRTNSFLCNAG  136

Query  319  SEVAQNFKNVSILENFHREL-FQQLLSEHWPQLL-SISKKKFDFISEAI----LATDMAL  372
            SE+A  + + ++LE+ H  L FQ  + +    +  +I +  +  + +AI    LAT+M  
Sbjct  137  SELAVLYNDTAVLESHHTALAFQLTVKDTKCNIFKNIDRNHYRTLRQAIIDMVLATEMTK  196

Query  373  HSQYEDRLMHE--NPMK--------------------QITLISLIIKAADISNVTRTLSI  410
            H ++ ++ ++    PM                     QI +  ++IK AD++N  R L +
Sbjct  197  HFEHVNKFVNSINKPMAAEIEGSDCECNPAGKNFPENQILIKRMMIKCADVANPCRPLDL  256

Query  411  SARWAYLITLEF  422
               WA  I+ E+
Sbjct  257  CIEWAGRISEEY  268


>PDE8B protein, partial [Homo sapiens]
Sequence ID: AAH35144.1 Length: 385 
Range 1: 56 to 303

Score:80.9 bits(198), Expect:2e-15, 
Method:Compositional matrix adjust., 
Identities:66/252(26%), Positives:112/252(44%), Gaps:43/252(17%)

Query  210  TWDFCALSLST----QELIWCGFTLIKKLSKDAKVLIADNKLLLLLFTLESSYHQVNKFH  265
            +WDF    L      + L++ G  +  +      +  ++  L      +E++YH  N +H
Sbjct  56   SWDFNIFELEAITHKRPLVYLGLKVFSRFGVCEFLNCSETTLRAWFQVIEANYHSSNAYH  115

Query  266  NFRHAIDVMQATWRLCTYLLKDNPVQTLL-------LCMAAIGHDVGHPGTNNQLLCNCE  318
            N  HA DV+ AT     + L    V+  L         +AA  HDV HPG  N  LCN  
Sbjct  116  NSTHAADVLHAT----AFFLGKERVKGSLDQLDEVAALIAATVHDVDHPGRTNSFLCNAG  171

Query  319  SEVAQNFKNVSILENFHREL-FQQLLSEHWPQLL-SISKKKFDFISEAI----LATDMAL  372
            SE+A  + + ++LE+ H  L FQ  + +    +  +I +  +  + +AI    LAT+M  
Sbjct  172  SELAVLYNDTAVLESHHTALAFQLTVKDTKCNIFKNIDRNHYRTLRQAIIDMVLATEMTK  231

Query  373  HSQYEDRLMHE--NPMK--------------------QITLISLIIKAADISNVTRTLSI  410
            H ++ ++ ++    PM                     QI +  ++IK AD++N  R L +
Sbjct  232  HFEHVNKFVNSINKPMAAEIEGSDCECNPAGKNFLENQILIKRMMIKCADVANPCRPLDL  291

Query  411  SARWAYLITLEF  422
               WA  I+ E+
Sbjct  292  CIEWAGRISEEY  303


>Chain A, Camp-specific 3',5'-cyclic Phosphodiesterase 4b [Homo sapiens]
Sequence ID: 4WZI_A Length: 655 
>Chain B, Camp-specific 3',5'-cyclic Phosphodiesterase 4b [Homo sapiens]
Sequence ID: 4WZI_B Length: 655 >Chain A, Camp-specific 3',5'-cyclic Phosphodiesterase 4b [Homo sapiens]
Sequence ID: 4X0F_A Length: 655 >Chain B, Camp-specific 3',5'-cyclic Phosphodiesterase 4b [Homo sapiens]
Sequence ID: 4X0F_B Length: 655  
Range 1: 302 to 505

Score:82.4 bits(202), Expect:2e-15, 
Method:Compositional matrix adjust., 
Identities:64/204(31%), Positives:103/204(50%), Gaps:23/204(11%)

Query  242  IADNKLLLLLFTLESSYHQVNKFHNFRHAIDVMQATWRLCTYLLKD---NPVQTLLLCMA  298
            I+ +  +  + TLE  YH    +HN  HA DV Q+T  L +    D     ++ L    A
Sbjct  302  ISSDTFITYMMTLEDHYHSDVAYHNSLHAADVAQSTHVLLSTPALDAVFTDLEILAAIFA  361

Query  299  AIGHDVGHPGTNNQLLCNCESEVAQNFKNVSILENFHREL-FQQLLSEHWPQLLSISKKK  357
            A  HDV HPG +NQ L N  SE+A  + + S+LEN H  + F+ L  EH    ++++KK+
Sbjct  362  AAIHDVDHPGVSNQFLINTNSELALMYNDESVLENHHLAVGFKLLQEEHADIFMNLTKKQ  421

Query  358  FD----FISEAILATDMALH--------SQYEDR-------LMHENPMKQITLISLIIKA  398
                   + + +LATDM+ H        +  E +       L+ +N   +I ++  ++ A
Sbjct  422  RQTLRKMVIDMVLATDMSKHMSLLADLKTMVETKKVTSSGVLLLDNYTDRIQVLRNMVHA  481

Query  399  ADISNVTRTLSISARWAYLITLEF  422
            AD+SN T++L +  +W   I  EF
Sbjct  482  ADLSNPTKSLELYRQWTDRIMEEF  505


>high affinity cAMP-specific and IBMX-insensitive 3',5'-cyclic phosphodiesterase 8B isoform X10 [Homo sapiens]
Sequence ID: XP_011542006.1 Length: 647 
Range 1: 318 to 565

Score:82.0 bits(201), Expect:3e-15, 
Method:Compositional matrix adjust., 
Identities:67/251(27%), Positives:114/251(45%), Gaps:41/251(16%)

Query  210  TWDFCALSLST----QELIWCGFTLIKKLSKDAKVLIADNKLLLLLFTLESSYHQVNKFH  265
            +WDF    L      + L++ G  +  +      +  ++  L      +E++YH  N +H
Sbjct  318  SWDFNIFELEAITHKRPLVYLGLKVFSRFGVCEFLNCSETTLRAWFQVIEANYHSSNAYH  377

Query  266  NFRHAIDVMQATW------RLCTYLLKDNPVQTLLLCMAAIGHDVGHPGTNNQLLCNCES  319
            N  HA DV+ AT       R+   L + + V  L+   AA  HDV HPG  N  LCN  S
Sbjct  378  NSTHAADVLHATAFFLGKERVKGSLDQLDEVAALI---AATVHDVDHPGRTNSFLCNAGS  434

Query  320  EVAQNFKNVSILENFHREL-FQQLLSEHWPQLL-SISKKKFDFISEAI----LATDMALH  373
            E+A  + + ++LE+ H  L FQ  + +    +  +I +  +  + +AI    LAT+M  H
Sbjct  435  ELAVLYNDTAVLESHHTALAFQLTVKDTKCNIFKNIDRNHYRTLRQAIIDMVLATEMTKH  494

Query  374  SQYEDRLMHE--NPMK--------------------QITLISLIIKAADISNVTRTLSIS  411
             ++ ++ ++    PM                     QI +  ++IK AD++N  R L + 
Sbjct  495  FEHVNKFVNSINKPMAAEIEGSDCECNPAGKNFPENQILIKRMMIKCADVANPCRPLDLC  554

Query  412  ARWAYLITLEF  422
              WA  I+ E+
Sbjct  555  IEWAGRISEEY  565


>unnamed protein product [Homo sapiens]
Sequence ID: BAG51239.1 Length: 585 
Range 1: 256 to 503

Score:81.6 bits(200), Expect:3e-15, 
Method:Compositional matrix adjust., 
Identities:67/251(27%), Positives:114/251(45%), Gaps:41/251(16%)

Query  210  TWDFCALSLST----QELIWCGFTLIKKLSKDAKVLIADNKLLLLLFTLESSYHQVNKFH  265
            +WDF    L      + L++ G  +  +      +  ++  L      +E++YH  N +H
Sbjct  256  SWDFNIFELEAITHKRPLVYLGLKVFSRFGVCEFLNCSETTLRAWFQVIEANYHSSNAYH  315

Query  266  NFRHAIDVMQATW------RLCTYLLKDNPVQTLLLCMAAIGHDVGHPGTNNQLLCNCES  319
            N  HA DV+ AT       R+   L + + V  L+   AA  HDV HPG  N  LCN  S
Sbjct  316  NSTHAADVLHATAFFLGKERVKGSLDQLDEVAALI---AATVHDVDHPGRTNSFLCNAGS  372

Query  320  EVAQNFKNVSILENFHREL-FQQLLSEHWPQLL-SISKKKFDFISEAI----LATDMALH  373
            E+A  + + ++LE+ H  L FQ  + +    +  +I +  +  + +AI    LAT+M  H
Sbjct  373  ELAVLYNDTAVLESHHTALAFQLTVKDTKCNIFKNIDRNHYRTLRQAIIDMVLATEMTKH  432

Query  374  SQYEDRLMHE--NPMK--------------------QITLISLIIKAADISNVTRTLSIS  411
             ++ ++ ++    PM                     QI +  ++IK AD++N  R L + 
Sbjct  433  FEHVNKFVNSINKPMAAEIEGSDCECNPAGKNFPENQILIKRMMIKCADVANPCRPLDLC  492

Query  412  ARWAYLITLEF  422
              WA  I+ E+
Sbjct  493  IEWAGRISEEY  503


>high affinity cAMP-specific and IBMX-insensitive 3',5'-cyclic phosphodiesterase 8B isoform 20 [Homo sapiens]
Sequence ID: NP_001363001.1 Length: 712 
Range 1: 455 to 702

Score:82.0 bits(201), Expect:3e-15, 
Method:Compositional matrix adjust., 
Identities:67/251(27%), Positives:114/251(45%), Gaps:41/251(16%)

Query  210  TWDFCALSLST----QELIWCGFTLIKKLSKDAKVLIADNKLLLLLFTLESSYHQVNKFH  265
            +WDF    L      + L++ G  +  +      +  ++  L      +E++YH  N +H
Sbjct  455  SWDFNIFELEAITHKRPLVYLGLKVFSRFGVCEFLNCSETTLRAWFQVIEANYHSSNAYH  514

Query  266  NFRHAIDVMQATW------RLCTYLLKDNPVQTLLLCMAAIGHDVGHPGTNNQLLCNCES  319
            N  HA DV+ AT       R+   L + + V  L+   AA  HDV HPG  N  LCN  S
Sbjct  515  NSTHAADVLHATAFFLGKERVKGSLDQLDEVAALI---AATVHDVDHPGRTNSFLCNAGS  571

Query  320  EVAQNFKNVSILENFHREL-FQQLLSEHWPQLL-SISKKKFDFISEAI----LATDMALH  373
            E+A  + + ++LE+ H  L FQ  + +    +  +I +  +  + +AI    LAT+M  H
Sbjct  572  ELAVLYNDTAVLESHHTALAFQLTVKDTKCNIFKNIDRNHYRTLRQAIIDMVLATEMTKH  631

Query  374  SQYEDRLMHE--NPMK--------------------QITLISLIIKAADISNVTRTLSIS  411
             ++ ++ ++    PM                     QI +  ++IK AD++N  R L + 
Sbjct  632  FEHVNKFVNSINKPMAAEIEGSDCECNPAGKNFPENQILIKRMMIKCADVANPCRPLDLC  691

Query  412  ARWAYLITLEF  422
              WA  I+ E+
Sbjct  692  IEWAGRISEEY  702


>high affinity cAMP-specific and IBMX-insensitive 3',5'-cyclic phosphodiesterase 8B isoform 21 [Homo sapiens]
Sequence ID: NP_001363002.1 Length: 687 
Range 1: 358 to 670

Score:82.0 bits(201), Expect:3e-15, 
Method:Compositional matrix adjust., 
Identities:87/348(25%), Positives:146/348(41%), Gaps:73/348(20%)

Query  210  TWDFCALSLST----QELIWCGFTLIKKLSKDAKVLIADNKLLLLLFTLESSYHQVNKFH  265
            +WDF    L      + L++ G  +  +      +  ++  L      +E++YH  N +H
Sbjct  358  SWDFNIFELEAITHKRPLVYLGLKVFSRFGVCEFLNCSETTLRAWFQVIEANYHSSNAYH  417

Query  266  NFRHAIDVMQATW------RLCTYLLKDNPVQTLLLCMAAIGHDVGHPGTNNQLLCNCES  319
            N  HA DV+ AT       R+   L + + V  L+   AA  HDV HPG  N  LCN  S
Sbjct  418  NSTHAADVLHATAFFLGKERVKGSLDQLDEVAALI---AATVHDVDHPGRTNSFLCNAGS  474

Query  320  EVAQNFKNVSILENFHREL-FQQLLSEHWPQLL-SISKKKFDFISEAI----LATDMALH  373
            E+A  + + ++LE+ H  L FQ  + +    +  +I +  +  + +AI    LAT+M  H
Sbjct  475  ELAVLYNDTAVLESHHTALAFQLTVKDTKCNIFKNIDRNHYRTLRQAIIDMVLATEMTKH  534

Query  374  SQYEDRLMHE--NPMK--------------------QITLISLIIKAADISNVTRTLSIS  411
             ++ ++ ++    PM                     QI +  ++IK AD++N  R L + 
Sbjct  535  FEHVNKFVNSINKPMAAEIEGSDCECNPAGKNFPENQILIKRMMIKCADVANPCRPLDLC  594

Query  412  ARWAYLITLEFNDCALLETFHKAHRPEQDCFGDSYKNVDSPKEDLESIQNILVNVTDPDD  471
              WA  I+ E+                   F  +         D E  Q + V +   D 
Sbjct  595  IEWAGRISEEY-------------------FAQT---------DEEKRQGLPVVMPVFD-  625

Query  472  IIKDHPHIPNGQIFFINTFAEVFFNALSQKFSGLKFLSDNVKINKEYW  519
              ++   IP  QI FI+ F    F+A    F+ L  L  ++  N ++W
Sbjct  626  --RNTCSIPKSQISFIDYFITDMFDAW-DAFAHLPALMQHLADNYKHW  670


>high affinity cAMP-specific and IBMX-insensitive 3',5'-cyclic phosphodiesterase 8B isoform 19 [Homo sapiens]
Sequence ID: NP_001363000.1 Length: 736 
Range 1: 407 to 719

Score:82.0 bits(201), Expect:3e-15, 
Method:Compositional matrix adjust., 
Identities:87/348(25%), Positives:146/348(41%), Gaps:73/348(20%)

Query  210  TWDFCALSLST----QELIWCGFTLIKKLSKDAKVLIADNKLLLLLFTLESSYHQVNKFH  265
            +WDF    L      + L++ G  +  +      +  ++  L      +E++YH  N +H
Sbjct  407  SWDFNIFELEAITHKRPLVYLGLKVFSRFGVCEFLNCSETTLRAWFQVIEANYHSSNAYH  466

Query  266  NFRHAIDVMQATW------RLCTYLLKDNPVQTLLLCMAAIGHDVGHPGTNNQLLCNCES  319
            N  HA DV+ AT       R+   L + + V  L+   AA  HDV HPG  N  LCN  S
Sbjct  467  NSTHAADVLHATAFFLGKERVKGSLDQLDEVAALI---AATVHDVDHPGRTNSFLCNAGS  523

Query  320  EVAQNFKNVSILENFHREL-FQQLLSEHWPQLL-SISKKKFDFISEAI----LATDMALH  373
            E+A  + + ++LE+ H  L FQ  + +    +  +I +  +  + +AI    LAT+M  H
Sbjct  524  ELAVLYNDTAVLESHHTALAFQLTVKDTKCNIFKNIDRNHYRTLRQAIIDMVLATEMTKH  583

Query  374  SQYEDRLMHE--NPMK--------------------QITLISLIIKAADISNVTRTLSIS  411
             ++ ++ ++    PM                     QI +  ++IK AD++N  R L + 
Sbjct  584  FEHVNKFVNSINKPMAAEIEGSDCECNPAGKNFPENQILIKRMMIKCADVANPCRPLDLC  643

Query  412  ARWAYLITLEFNDCALLETFHKAHRPEQDCFGDSYKNVDSPKEDLESIQNILVNVTDPDD  471
              WA  I+ E+                   F  +         D E  Q + V +   D 
Sbjct  644  IEWAGRISEEY-------------------FAQT---------DEEKRQGLPVVMPVFD-  674

Query  472  IIKDHPHIPNGQIFFINTFAEVFFNALSQKFSGLKFLSDNVKINKEYW  519
              ++   IP  QI FI+ F    F+A    F+ L  L  ++  N ++W
Sbjct  675  --RNTCSIPKSQISFIDYFITDMFDAW-DAFAHLPALMQHLADNYKHW  719


>high affinity cAMP-specific and IBMX-insensitive 3',5'-cyclic phosphodiesterase 8B isoform 22 [Homo sapiens]
Sequence ID: NP_001363003.1 Length: 667 
Range 1: 338 to 650

Score:82.0 bits(201), Expect:3e-15, 
Method:Compositional matrix adjust., 
Identities:87/348(25%), Positives:146/348(41%), Gaps:73/348(20%)

Query  210  TWDFCALSLST----QELIWCGFTLIKKLSKDAKVLIADNKLLLLLFTLESSYHQVNKFH  265
            +WDF    L      + L++ G  +  +      +  ++  L      +E++YH  N +H
Sbjct  338  SWDFNIFELEAITHKRPLVYLGLKVFSRFGVCEFLNCSETTLRAWFQVIEANYHSSNAYH  397

Query  266  NFRHAIDVMQATW------RLCTYLLKDNPVQTLLLCMAAIGHDVGHPGTNNQLLCNCES  319
            N  HA DV+ AT       R+   L + + V  L+   AA  HDV HPG  N  LCN  S
Sbjct  398  NSTHAADVLHATAFFLGKERVKGSLDQLDEVAALI---AATVHDVDHPGRTNSFLCNAGS  454

Query  320  EVAQNFKNVSILENFHREL-FQQLLSEHWPQLL-SISKKKFDFISEAI----LATDMALH  373
            E+A  + + ++LE+ H  L FQ  + +    +  +I +  +  + +AI    LAT+M  H
Sbjct  455  ELAVLYNDTAVLESHHTALAFQLTVKDTKCNIFKNIDRNHYRTLRQAIIDMVLATEMTKH  514

Query  374  SQYEDRLMHE--NPMK--------------------QITLISLIIKAADISNVTRTLSIS  411
             ++ ++ ++    PM                     QI +  ++IK AD++N  R L + 
Sbjct  515  FEHVNKFVNSINKPMAAEIEGSDCECNPAGKNFPENQILIKRMMIKCADVANPCRPLDLC  574

Query  412  ARWAYLITLEFNDCALLETFHKAHRPEQDCFGDSYKNVDSPKEDLESIQNILVNVTDPDD  471
              WA  I+ E+                   F  +         D E  Q + V +   D 
Sbjct  575  IEWAGRISEEY-------------------FAQT---------DEEKRQGLPVVMPVFD-  605

Query  472  IIKDHPHIPNGQIFFINTFAEVFFNALSQKFSGLKFLSDNVKINKEYW  519
              ++   IP  QI FI+ F    F+A    F+ L  L  ++  N ++W
Sbjct  606  --RNTCSIPKSQISFIDYFITDMFDAW-DAFAHLPALMQHLADNYKHW  650


>high affinity cAMP-specific and IBMX-insensitive 3',5'-cyclic phosphodiesterase 8B isoform 5 [Homo sapiens]
Sequence ID: NP_001025023.1 Length: 830 
>phosphodiesterase 8B, isoform CRA_c [Homo sapiens]
Sequence ID: EAW95800.1 Length: 830 >phosphodiesterase 8B3 [Homo sapiens]
Sequence ID: BAC53764.1 Length: 830  
Range 1: 501 to 813

Score:82.0 bits(201), Expect:3e-15, 
Method:Compositional matrix adjust., 
Identities:87/348(25%), Positives:146/348(41%), Gaps:73/348(20%)

Query  210  TWDFCALSLST----QELIWCGFTLIKKLSKDAKVLIADNKLLLLLFTLESSYHQVNKFH  265
            +WDF    L      + L++ G  +  +      +  ++  L      +E++YH  N +H
Sbjct  501  SWDFNIFELEAITHKRPLVYLGLKVFSRFGVCEFLNCSETTLRAWFQVIEANYHSSNAYH  560

Query  266  NFRHAIDVMQATW------RLCTYLLKDNPVQTLLLCMAAIGHDVGHPGTNNQLLCNCES  319
            N  HA DV+ AT       R+   L + + V  L+   AA  HDV HPG  N  LCN  S
Sbjct  561  NSTHAADVLHATAFFLGKERVKGSLDQLDEVAALI---AATVHDVDHPGRTNSFLCNAGS  617

Query  320  EVAQNFKNVSILENFHREL-FQQLLSEHWPQLL-SISKKKFDFISEAI----LATDMALH  373
            E+A  + + ++LE+ H  L FQ  + +    +  +I +  +  + +AI    LAT+M  H
Sbjct  618  ELAVLYNDTAVLESHHTALAFQLTVKDTKCNIFKNIDRNHYRTLRQAIIDMVLATEMTKH  677

Query  374  SQYEDRLMHE--NPMK--------------------QITLISLIIKAADISNVTRTLSIS  411
             ++ ++ ++    PM                     QI +  ++IK AD++N  R L + 
Sbjct  678  FEHVNKFVNSINKPMAAEIEGSDCECNPAGKNFPENQILIKRMMIKCADVANPCRPLDLC  737

Query  412  ARWAYLITLEFNDCALLETFHKAHRPEQDCFGDSYKNVDSPKEDLESIQNILVNVTDPDD  471
              WA  I+ E+                   F  +         D E  Q + V +   D 
Sbjct  738  IEWAGRISEEY-------------------FAQT---------DEEKRQGLPVVMPVFD-  768

Query  472  IIKDHPHIPNGQIFFINTFAEVFFNALSQKFSGLKFLSDNVKINKEYW  519
              ++   IP  QI FI+ F    F+A    F+ L  L  ++  N ++W
Sbjct  769  --RNTCSIPKSQISFIDYFITDMFDAW-DAFAHLPALMQHLADNYKHW  813


>high affinity cAMP-specific and IBMX-insensitive 3',5'-cyclic phosphodiesterase 8B isoform X2 [Homo sapiens]
Sequence ID: XP_011542001.1 Length: 834 
Range 1: 577 to 824

Score:82.0 bits(201), Expect:3e-15, 
Method:Compositional matrix adjust., 
Identities:67/251(27%), Positives:114/251(45%), Gaps:41/251(16%)

Query  210  TWDFCALSLST----QELIWCGFTLIKKLSKDAKVLIADNKLLLLLFTLESSYHQVNKFH  265
            +WDF    L      + L++ G  +  +      +  ++  L      +E++YH  N +H
Sbjct  577  SWDFNIFELEAITHKRPLVYLGLKVFSRFGVCEFLNCSETTLRAWFQVIEANYHSSNAYH  636

Query  266  NFRHAIDVMQATW------RLCTYLLKDNPVQTLLLCMAAIGHDVGHPGTNNQLLCNCES  319
            N  HA DV+ AT       R+   L + + V  L+   AA  HDV HPG  N  LCN  S
Sbjct  637  NSTHAADVLHATAFFLGKERVKGSLDQLDEVAALI---AATVHDVDHPGRTNSFLCNAGS  693

Query  320  EVAQNFKNVSILENFHREL-FQQLLSEHWPQLL-SISKKKFDFISEAI----LATDMALH  373
            E+A  + + ++LE+ H  L FQ  + +    +  +I +  +  + +AI    LAT+M  H
Sbjct  694  ELAVLYNDTAVLESHHTALAFQLTVKDTKCNIFKNIDRNHYRTLRQAIIDMVLATEMTKH  753

Query  374  SQYEDRLMHE--NPMK--------------------QITLISLIIKAADISNVTRTLSIS  411
             ++ ++ ++    PM                     QI +  ++IK AD++N  R L + 
Sbjct  754  FEHVNKFVNSINKPMAAEIEGSDCECNPAGKNFPENQILIKRMMIKCADVANPCRPLDLC  813

Query  412  ARWAYLITLEF  422
              WA  I+ E+
Sbjct  814  IEWAGRISEEY  824


>high affinity cAMP-specific and IBMX-insensitive 3',5'-cyclic phosphodiesterase 8B isoform 18 [Homo sapiens]
Sequence ID: NP_001362999.1 Length: 737 
Range 1: 408 to 720

Score:82.0 bits(201), Expect:3e-15, 
Method:Compositional matrix adjust., 
Identities:87/348(25%), Positives:146/348(41%), Gaps:73/348(20%)

Query  210  TWDFCALSLST----QELIWCGFTLIKKLSKDAKVLIADNKLLLLLFTLESSYHQVNKFH  265
            +WDF    L      + L++ G  +  +      +  ++  L      +E++YH  N +H
Sbjct  408  SWDFNIFELEAITHKRPLVYLGLKVFSRFGVCEFLNCSETTLRAWFQVIEANYHSSNAYH  467

Query  266  NFRHAIDVMQATW------RLCTYLLKDNPVQTLLLCMAAIGHDVGHPGTNNQLLCNCES  319
            N  HA DV+ AT       R+   L + + V  L+   AA  HDV HPG  N  LCN  S
Sbjct  468  NSTHAADVLHATAFFLGKERVKGSLDQLDEVAALI---AATVHDVDHPGRTNSFLCNAGS  524

Query  320  EVAQNFKNVSILENFHREL-FQQLLSEHWPQLL-SISKKKFDFISEAI----LATDMALH  373
            E+A  + + ++LE+ H  L FQ  + +    +  +I +  +  + +AI    LAT+M  H
Sbjct  525  ELAVLYNDTAVLESHHTALAFQLTVKDTKCNIFKNIDRNHYRTLRQAIIDMVLATEMTKH  584

Query  374  SQYEDRLMHE--NPMK--------------------QITLISLIIKAADISNVTRTLSIS  411
             ++ ++ ++    PM                     QI +  ++IK AD++N  R L + 
Sbjct  585  FEHVNKFVNSINKPMAAEIEGSDCECNPAGKNFPENQILIKRMMIKCADVANPCRPLDLC  644

Query  412  ARWAYLITLEFNDCALLETFHKAHRPEQDCFGDSYKNVDSPKEDLESIQNILVNVTDPDD  471
              WA  I+ E+                   F  +         D E  Q + V +   D 
Sbjct  645  IEWAGRISEEY-------------------FAQT---------DEEKRQGLPVVMPVFD-  675

Query  472  IIKDHPHIPNGQIFFINTFAEVFFNALSQKFSGLKFLSDNVKINKEYW  519
              ++   IP  QI FI+ F    F+A    F+ L  L  ++  N ++W
Sbjct  676  --RNTCSIPKSQISFIDYFITDMFDAW-DAFAHLPALMQHLADNYKHW  720


>high affinity cAMP-specific and IBMX-insensitive 3',5'-cyclic phosphodiesterase 8B isoform 23 [Homo sapiens]
Sequence ID: NP_001363004.1 Length: 664 
Range 1: 335 to 647

Score:81.6 bits(200), Expect:3e-15, 
Method:Compositional matrix adjust., 
Identities:87/348(25%), Positives:146/348(41%), Gaps:73/348(20%)

Query  210  TWDFCALSLST----QELIWCGFTLIKKLSKDAKVLIADNKLLLLLFTLESSYHQVNKFH  265
            +WDF    L      + L++ G  +  +      +  ++  L      +E++YH  N +H
Sbjct  335  SWDFNIFELEAITHKRPLVYLGLKVFSRFGVCEFLNCSETTLRAWFQVIEANYHSSNAYH  394

Query  266  NFRHAIDVMQATW------RLCTYLLKDNPVQTLLLCMAAIGHDVGHPGTNNQLLCNCES  319
            N  HA DV+ AT       R+   L + + V  L+   AA  HDV HPG  N  LCN  S
Sbjct  395  NSTHAADVLHATAFFLGKERVKGSLDQLDEVAALI---AATVHDVDHPGRTNSFLCNAGS  451

Query  320  EVAQNFKNVSILENFHREL-FQQLLSEHWPQLL-SISKKKFDFISEAI----LATDMALH  373
            E+A  + + ++LE+ H  L FQ  + +    +  +I +  +  + +AI    LAT+M  H
Sbjct  452  ELAVLYNDTAVLESHHTALAFQLTVKDTKCNIFKNIDRNHYRTLRQAIIDMVLATEMTKH  511

Query  374  SQYEDRLMHE--NPMK--------------------QITLISLIIKAADISNVTRTLSIS  411
             ++ ++ ++    PM                     QI +  ++IK AD++N  R L + 
Sbjct  512  FEHVNKFVNSINKPMAAEIEGSDCECNPAGKNFPENQILIKRMMIKCADVANPCRPLDLC  571

Query  412  ARWAYLITLEFNDCALLETFHKAHRPEQDCFGDSYKNVDSPKEDLESIQNILVNVTDPDD  471
              WA  I+ E+                   F  +         D E  Q + V +   D 
Sbjct  572  IEWAGRISEEY-------------------FAQT---------DEEKRQGLPVVMPVFD-  602

Query  472  IIKDHPHIPNGQIFFINTFAEVFFNALSQKFSGLKFLSDNVKINKEYW  519
              ++   IP  QI FI+ F    F+A    F+ L  L  ++  N ++W
Sbjct  603  --RNTCSIPKSQISFIDYFITDMFDAW-DAFAHLPALMQHLADNYKHW  647


>high affinity cAMP-specific and IBMX-insensitive 3',5'-cyclic phosphodiesterase 8B isoform 9 [Homo sapiens]
Sequence ID: NP_001336680.1 Length: 812 
Range 1: 555 to 802

Score:82.0 bits(201), Expect:3e-15, 
Method:Compositional matrix adjust., 
Identities:67/251(27%), Positives:114/251(45%), Gaps:41/251(16%)

Query  210  TWDFCALSLST----QELIWCGFTLIKKLSKDAKVLIADNKLLLLLFTLESSYHQVNKFH  265
            +WDF    L      + L++ G  +  +      +  ++  L      +E++YH  N +H
Sbjct  555  SWDFNIFELEAITHKRPLVYLGLKVFSRFGVCEFLNCSETTLRAWFQVIEANYHSSNAYH  614

Query  266  NFRHAIDVMQATW------RLCTYLLKDNPVQTLLLCMAAIGHDVGHPGTNNQLLCNCES  319
            N  HA DV+ AT       R+   L + + V  L+   AA  HDV HPG  N  LCN  S
Sbjct  615  NSTHAADVLHATAFFLGKERVKGSLDQLDEVAALI---AATVHDVDHPGRTNSFLCNAGS  671

Query  320  EVAQNFKNVSILENFHREL-FQQLLSEHWPQLL-SISKKKFDFISEAI----LATDMALH  373
            E+A  + + ++LE+ H  L FQ  + +    +  +I +  +  + +AI    LAT+M  H
Sbjct  672  ELAVLYNDTAVLESHHTALAFQLTVKDTKCNIFKNIDRNHYRTLRQAIIDMVLATEMTKH  731

Query  374  SQYEDRLMHE--NPMK--------------------QITLISLIIKAADISNVTRTLSIS  411
             ++ ++ ++    PM                     QI +  ++IK AD++N  R L + 
Sbjct  732  FEHVNKFVNSINKPMAAEIEGSDCECNPAGKNFPENQILIKRMMIKCADVANPCRPLDLC  791

Query  412  ARWAYLITLEF  422
              WA  I+ E+
Sbjct  792  IEWAGRISEEY  802


>high affinity cAMP-specific and IBMX-insensitive 3',5'-cyclic phosphodiesterase 8B isoform 15 [Homo sapiens]
Sequence ID: NP_001362994.1 Length: 787 
Range 1: 458 to 770

Score:82.0 bits(201), Expect:3e-15, 
Method:Compositional matrix adjust., 
Identities:87/348(25%), Positives:146/348(41%), Gaps:73/348(20%)

Query  210  TWDFCALSLST----QELIWCGFTLIKKLSKDAKVLIADNKLLLLLFTLESSYHQVNKFH  265
            +WDF    L      + L++ G  +  +      +  ++  L      +E++YH  N +H
Sbjct  458  SWDFNIFELEAITHKRPLVYLGLKVFSRFGVCEFLNCSETTLRAWFQVIEANYHSSNAYH  517

Query  266  NFRHAIDVMQATW------RLCTYLLKDNPVQTLLLCMAAIGHDVGHPGTNNQLLCNCES  319
            N  HA DV+ AT       R+   L + + V  L+   AA  HDV HPG  N  LCN  S
Sbjct  518  NSTHAADVLHATAFFLGKERVKGSLDQLDEVAALI---AATVHDVDHPGRTNSFLCNAGS  574

Query  320  EVAQNFKNVSILENFHREL-FQQLLSEHWPQLL-SISKKKFDFISEAI----LATDMALH  373
            E+A  + + ++LE+ H  L FQ  + +    +  +I +  +  + +AI    LAT+M  H
Sbjct  575  ELAVLYNDTAVLESHHTALAFQLTVKDTKCNIFKNIDRNHYRTLRQAIIDMVLATEMTKH  634

Query  374  SQYEDRLMHE--NPMK--------------------QITLISLIIKAADISNVTRTLSIS  411
             ++ ++ ++    PM                     QI +  ++IK AD++N  R L + 
Sbjct  635  FEHVNKFVNSINKPMAAEIEGSDCECNPAGKNFPENQILIKRMMIKCADVANPCRPLDLC  694

Query  412  ARWAYLITLEFNDCALLETFHKAHRPEQDCFGDSYKNVDSPKEDLESIQNILVNVTDPDD  471
              WA  I+ E+                   F  +         D E  Q + V +   D 
Sbjct  695  IEWAGRISEEY-------------------FAQT---------DEEKRQGLPVVMPVFD-  725

Query  472  IIKDHPHIPNGQIFFINTFAEVFFNALSQKFSGLKFLSDNVKINKEYW  519
              ++   IP  QI FI+ F    F+A    F+ L  L  ++  N ++W
Sbjct  726  --RNTCSIPKSQISFIDYFITDMFDAW-DAFAHLPALMQHLADNYKHW  770


>high affinity cAMP-specific and IBMX-insensitive 3',5'-cyclic phosphodiesterase 8B isoform 3 [Homo sapiens]
Sequence ID: NP_001025022.1 Length: 788 
>cAMP-specific phosphodiesterase 8B3 [Homo sapiens]
Sequence ID: AAN71724.1 Length: 788 >cAMP-specific phosphodiesterase 8B3 [Homo sapiens]
Sequence ID: AAN71727.1 Length: 788 >phosphodiesterase 8B, isoform CRA_g [Homo sapiens]
Sequence ID: EAW95804.1 Length: 788 >phosphodiestearse 8B2 [Homo sapiens]
Sequence ID: BAC53763.1 Length: 788  
Range 1: 459 to 771

Score:82.0 bits(201), Expect:3e-15, 
Method:Compositional matrix adjust., 
Identities:87/348(25%), Positives:146/348(41%), Gaps:73/348(20%)

Query  210  TWDFCALSLST----QELIWCGFTLIKKLSKDAKVLIADNKLLLLLFTLESSYHQVNKFH  265
            +WDF    L      + L++ G  +  +      +  ++  L      +E++YH  N +H
Sbjct  459  SWDFNIFELEAITHKRPLVYLGLKVFSRFGVCEFLNCSETTLRAWFQVIEANYHSSNAYH  518

Query  266  NFRHAIDVMQATW------RLCTYLLKDNPVQTLLLCMAAIGHDVGHPGTNNQLLCNCES  319
            N  HA DV+ AT       R+   L + + V  L+   AA  HDV HPG  N  LCN  S
Sbjct  519  NSTHAADVLHATAFFLGKERVKGSLDQLDEVAALI---AATVHDVDHPGRTNSFLCNAGS  575

Query  320  EVAQNFKNVSILENFHREL-FQQLLSEHWPQLL-SISKKKFDFISEAI----LATDMALH  373
            E+A  + + ++LE+ H  L FQ  + +    +  +I +  +  + +AI    LAT+M  H
Sbjct  576  ELAVLYNDTAVLESHHTALAFQLTVKDTKCNIFKNIDRNHYRTLRQAIIDMVLATEMTKH  635

Query  374  SQYEDRLMHE--NPMK--------------------QITLISLIIKAADISNVTRTLSIS  411
             ++ ++ ++    PM                     QI +  ++IK AD++N  R L + 
Sbjct  636  FEHVNKFVNSINKPMAAEIEGSDCECNPAGKNFPENQILIKRMMIKCADVANPCRPLDLC  695

Query  412  ARWAYLITLEFNDCALLETFHKAHRPEQDCFGDSYKNVDSPKEDLESIQNILVNVTDPDD  471
              WA  I+ E+                   F  +         D E  Q + V +   D 
Sbjct  696  IEWAGRISEEY-------------------FAQT---------DEEKRQGLPVVMPVFD-  726

Query  472  IIKDHPHIPNGQIFFINTFAEVFFNALSQKFSGLKFLSDNVKINKEYW  519
              ++   IP  QI FI+ F    F+A    F+ L  L  ++  N ++W
Sbjct  727  --RNTCSIPKSQISFIDYFITDMFDAW-DAFAHLPALMQHLADNYKHW  771


>high affinity cAMP-specific and IBMX-insensitive 3',5'-cyclic phosphodiesterase 8B isoform 11 [Homo sapiens]
Sequence ID: NP_001336682.1 Length: 761 
>high affinity cAMP-specific and IBMX-insensitive 3',5'-cyclic phosphodiesterase 8B isoform 11 [Homo sapiens]
Sequence ID: NP_001362996.1 Length: 761 >high affinity cAMP-specific and IBMX-insensitive 3',5'-cyclic phosphodiesterase 8B isoform 11 [Homo sapiens]
Sequence ID: NP_001362997.1 Length: 761 >phosphodiesterase 8B, isoform CRA_d [Homo sapiens]
Sequence ID: EAW95801.1 Length: 761  
Range 1: 432 to 679

Score:82.0 bits(201), Expect:3e-15, 
Method:Compositional matrix adjust., 
Identities:67/251(27%), Positives:114/251(45%), Gaps:41/251(16%)

Query  210  TWDFCALSLST----QELIWCGFTLIKKLSKDAKVLIADNKLLLLLFTLESSYHQVNKFH  265
            +WDF    L      + L++ G  +  +      +  ++  L      +E++YH  N +H
Sbjct  432  SWDFNIFELEAITHKRPLVYLGLKVFSRFGVCEFLNCSETTLRAWFQVIEANYHSSNAYH  491

Query  266  NFRHAIDVMQATW------RLCTYLLKDNPVQTLLLCMAAIGHDVGHPGTNNQLLCNCES  319
            N  HA DV+ AT       R+   L + + V  L+   AA  HDV HPG  N  LCN  S
Sbjct  492  NSTHAADVLHATAFFLGKERVKGSLDQLDEVAALI---AATVHDVDHPGRTNSFLCNAGS  548

Query  320  EVAQNFKNVSILENFHREL-FQQLLSEHWPQLL-SISKKKFDFISEAI----LATDMALH  373
            E+A  + + ++LE+ H  L FQ  + +    +  +I +  +  + +AI    LAT+M  H
Sbjct  549  ELAVLYNDTAVLESHHTALAFQLTVKDTKCNIFKNIDRNHYRTLRQAIIDMVLATEMTKH  608

Query  374  SQYEDRLMHE--NPMK--------------------QITLISLIIKAADISNVTRTLSIS  411
             ++ ++ ++    PM                     QI +  ++IK AD++N  R L + 
Sbjct  609  FEHVNKFVNSINKPMAAEIEGSDCECNPAGKNFPENQILIKRMMIKCADVANPCRPLDLC  668

Query  412  ARWAYLITLEF  422
              WA  I+ E+
Sbjct  669  IEWAGRISEEY  679


>high affinity cAMP-specific and IBMX-insensitive 3',5'-cyclic phosphodiesterase 8B isoform X3 [Homo sapiens]
Sequence ID: XP_011542002.1 Length: 809 
Range 1: 480 to 792

Score:82.0 bits(201), Expect:3e-15, 
Method:Compositional matrix adjust., 
Identities:87/348(25%), Positives:146/348(41%), Gaps:73/348(20%)

Query  210  TWDFCALSLST----QELIWCGFTLIKKLSKDAKVLIADNKLLLLLFTLESSYHQVNKFH  265
            +WDF    L      + L++ G  +  +      +  ++  L      +E++YH  N +H
Sbjct  480  SWDFNIFELEAITHKRPLVYLGLKVFSRFGVCEFLNCSETTLRAWFQVIEANYHSSNAYH  539

Query  266  NFRHAIDVMQATW------RLCTYLLKDNPVQTLLLCMAAIGHDVGHPGTNNQLLCNCES  319
            N  HA DV+ AT       R+   L + + V  L+   AA  HDV HPG  N  LCN  S
Sbjct  540  NSTHAADVLHATAFFLGKERVKGSLDQLDEVAALI---AATVHDVDHPGRTNSFLCNAGS  596

Query  320  EVAQNFKNVSILENFHREL-FQQLLSEHWPQLL-SISKKKFDFISEAI----LATDMALH  373
            E+A  + + ++LE+ H  L FQ  + +    +  +I +  +  + +AI    LAT+M  H
Sbjct  597  ELAVLYNDTAVLESHHTALAFQLTVKDTKCNIFKNIDRNHYRTLRQAIIDMVLATEMTKH  656

Query  374  SQYEDRLMHE--NPMK--------------------QITLISLIIKAADISNVTRTLSIS  411
             ++ ++ ++    PM                     QI +  ++IK AD++N  R L + 
Sbjct  657  FEHVNKFVNSINKPMAAEIEGSDCECNPAGKNFPENQILIKRMMIKCADVANPCRPLDLC  716

Query  412  ARWAYLITLEFNDCALLETFHKAHRPEQDCFGDSYKNVDSPKEDLESIQNILVNVTDPDD  471
              WA  I+ E+                   F  +         D E  Q + V +   D 
Sbjct  717  IEWAGRISEEY-------------------FAQT---------DEEKRQGLPVVMPVFD-  747

Query  472  IIKDHPHIPNGQIFFINTFAEVFFNALSQKFSGLKFLSDNVKINKEYW  519
              ++   IP  QI FI+ F    F+A    F+ L  L  ++  N ++W
Sbjct  748  --RNTCSIPKSQISFIDYFITDMFDAW-DAFAHLPALMQHLADNYKHW  792


>high affinity cAMP-specific and IBMX-insensitive 3',5'-cyclic phosphodiesterase 8B isoform 4 [Homo sapiens]
Sequence ID: NP_001025024.1 Length: 865 
>phosphodiesterase 8B, isoform CRA_a [Homo sapiens]
Sequence ID: EAW95798.1 Length: 865 >phosphodiesterase 8B4 [Homo sapiens]
Sequence ID: BAC53765.1 Length: 865  
Range 1: 536 to 783

Score:82.0 bits(201), Expect:3e-15, 
Method:Compositional matrix adjust., 
Identities:67/251(27%), Positives:114/251(45%), Gaps:41/251(16%)

Query  210  TWDFCALSLST----QELIWCGFTLIKKLSKDAKVLIADNKLLLLLFTLESSYHQVNKFH  265
            +WDF    L      + L++ G  +  +      +  ++  L      +E++YH  N +H
Sbjct  536  SWDFNIFELEAITHKRPLVYLGLKVFSRFGVCEFLNCSETTLRAWFQVIEANYHSSNAYH  595

Query  266  NFRHAIDVMQATW------RLCTYLLKDNPVQTLLLCMAAIGHDVGHPGTNNQLLCNCES  319
            N  HA DV+ AT       R+   L + + V  L+   AA  HDV HPG  N  LCN  S
Sbjct  596  NSTHAADVLHATAFFLGKERVKGSLDQLDEVAALI---AATVHDVDHPGRTNSFLCNAGS  652

Query  320  EVAQNFKNVSILENFHREL-FQQLLSEHWPQLL-SISKKKFDFISEAI----LATDMALH  373
            E+A  + + ++LE+ H  L FQ  + +    +  +I +  +  + +AI    LAT+M  H
Sbjct  653  ELAVLYNDTAVLESHHTALAFQLTVKDTKCNIFKNIDRNHYRTLRQAIIDMVLATEMTKH  712

Query  374  SQYEDRLMHE--NPMK--------------------QITLISLIIKAADISNVTRTLSIS  411
             ++ ++ ++    PM                     QI +  ++IK AD++N  R L + 
Sbjct  713  FEHVNKFVNSINKPMAAEIEGSDCECNPAGKNFPENQILIKRMMIKCADVANPCRPLDLC  772

Query  412  ARWAYLITLEF  422
              WA  I+ E+
Sbjct  773  IEWAGRISEEY  783


>high affinity cAMP-specific and IBMX-insensitive 3',5'-cyclic phosphodiesterase 8B isoform 12 [Homo sapiens]
Sequence ID: NP_001362991.1 Length: 784 
Range 1: 455 to 702

Score:82.0 bits(201), Expect:3e-15, 
Method:Compositional matrix adjust., 
Identities:67/251(27%), Positives:114/251(45%), Gaps:41/251(16%)

Query  210  TWDFCALSLST----QELIWCGFTLIKKLSKDAKVLIADNKLLLLLFTLESSYHQVNKFH  265
            +WDF    L      + L++ G  +  +      +  ++  L      +E++YH  N +H
Sbjct  455  SWDFNIFELEAITHKRPLVYLGLKVFSRFGVCEFLNCSETTLRAWFQVIEANYHSSNAYH  514

Query  266  NFRHAIDVMQATW------RLCTYLLKDNPVQTLLLCMAAIGHDVGHPGTNNQLLCNCES  319
            N  HA DV+ AT       R+   L + + V  L+   AA  HDV HPG  N  LCN  S
Sbjct  515  NSTHAADVLHATAFFLGKERVKGSLDQLDEVAALI---AATVHDVDHPGRTNSFLCNAGS  571

Query  320  EVAQNFKNVSILENFHREL-FQQLLSEHWPQLL-SISKKKFDFISEAI----LATDMALH  373
            E+A  + + ++LE+ H  L FQ  + +    +  +I +  +  + +AI    LAT+M  H
Sbjct  572  ELAVLYNDTAVLESHHTALAFQLTVKDTKCNIFKNIDRNHYRTLRQAIIDMVLATEMTKH  631

Query  374  SQYEDRLMHE--NPMK--------------------QITLISLIIKAADISNVTRTLSIS  411
             ++ ++ ++    PM                     QI +  ++IK AD++N  R L + 
Sbjct  632  FEHVNKFVNSINKPMAAEIEGSDCECNPAGKNFPENQILIKRMMIKCADVANPCRPLDLC  691

Query  412  ARWAYLITLEF  422
              WA  I+ E+
Sbjct  692  IEWAGRISEEY  702


>high affinity cAMP-specific and IBMX-insensitive 3',5'-cyclic phosphodiesterase 8B isoform 14 [Homo sapiens]
Sequence ID: NP_001362993.1 Length: 835 
Range 1: 506 to 753

Score:82.0 bits(201), Expect:4e-15, 
Method:Compositional matrix adjust., 
Identities:67/251(27%), Positives:114/251(45%), Gaps:41/251(16%)

Query  210  TWDFCALSLST----QELIWCGFTLIKKLSKDAKVLIADNKLLLLLFTLESSYHQVNKFH  265
            +WDF    L      + L++ G  +  +      +  ++  L      +E++YH  N +H
Sbjct  506  SWDFNIFELEAITHKRPLVYLGLKVFSRFGVCEFLNCSETTLRAWFQVIEANYHSSNAYH  565

Query  266  NFRHAIDVMQATW------RLCTYLLKDNPVQTLLLCMAAIGHDVGHPGTNNQLLCNCES  319
            N  HA DV+ AT       R+   L + + V  L+   AA  HDV HPG  N  LCN  S
Sbjct  566  NSTHAADVLHATAFFLGKERVKGSLDQLDEVAALI---AATVHDVDHPGRTNSFLCNAGS  622

Query  320  EVAQNFKNVSILENFHREL-FQQLLSEHWPQLL-SISKKKFDFISEAI----LATDMALH  373
            E+A  + + ++LE+ H  L FQ  + +    +  +I +  +  + +AI    LAT+M  H
Sbjct  623  ELAVLYNDTAVLESHHTALAFQLTVKDTKCNIFKNIDRNHYRTLRQAIIDMVLATEMTKH  682

Query  374  SQYEDRLMHE--NPMK--------------------QITLISLIIKAADISNVTRTLSIS  411
             ++ ++ ++    PM                     QI +  ++IK AD++N  R L + 
Sbjct  683  FEHVNKFVNSINKPMAAEIEGSDCECNPAGKNFPENQILIKRMMIKCADVANPCRPLDLC  742

Query  412  ARWAYLITLEF  422
              WA  I+ E+
Sbjct  743  IEWAGRISEEY  753


>high affinity cAMP-specific and IBMX-insensitive 3',5'-cyclic phosphodiesterase 8B isoform 13 [Homo sapiens]
Sequence ID: NP_001362992.1 Length: 882 
Range 1: 553 to 800

Score:82.0 bits(201), Expect:4e-15, 
Method:Compositional matrix adjust., 
Identities:67/251(27%), Positives:114/251(45%), Gaps:41/251(16%)

Query  210  TWDFCALSLST----QELIWCGFTLIKKLSKDAKVLIADNKLLLLLFTLESSYHQVNKFH  265
            +WDF    L      + L++ G  +  +      +  ++  L      +E++YH  N +H
Sbjct  553  SWDFNIFELEAITHKRPLVYLGLKVFSRFGVCEFLNCSETTLRAWFQVIEANYHSSNAYH  612

Query  266  NFRHAIDVMQATW------RLCTYLLKDNPVQTLLLCMAAIGHDVGHPGTNNQLLCNCES  319
            N  HA DV+ AT       R+   L + + V  L+   AA  HDV HPG  N  LCN  S
Sbjct  613  NSTHAADVLHATAFFLGKERVKGSLDQLDEVAALI---AATVHDVDHPGRTNSFLCNAGS  669

Query  320  EVAQNFKNVSILENFHREL-FQQLLSEHWPQLL-SISKKKFDFISEAI----LATDMALH  373
            E+A  + + ++LE+ H  L FQ  + +    +  +I +  +  + +AI    LAT+M  H
Sbjct  670  ELAVLYNDTAVLESHHTALAFQLTVKDTKCNIFKNIDRNHYRTLRQAIIDMVLATEMTKH  729

Query  374  SQYEDRLMHE--NPMK--------------------QITLISLIIKAADISNVTRTLSIS  411
             ++ ++ ++    PM                     QI +  ++IK AD++N  R L + 
Sbjct  730  FEHVNKFVNSINKPMAAEIEGSDCECNPAGKNFPENQILIKRMMIKCADVANPCRPLDLC  789

Query  412  ARWAYLITLEF  422
              WA  I+ E+
Sbjct  790  IEWAGRISEEY  800


>high affinity cAMP-specific and IBMX-insensitive 3',5'-cyclic phosphodiesterase 8B isoform 17 [Homo sapiens]
Sequence ID: NP_001362998.1 Length: 757 
Range 1: 428 to 740

Score:81.6 bits(200), Expect:4e-15, 
Method:Compositional matrix adjust., 
Identities:87/348(25%), Positives:146/348(41%), Gaps:73/348(20%)

Query  210  TWDFCALSLST----QELIWCGFTLIKKLSKDAKVLIADNKLLLLLFTLESSYHQVNKFH  265
            +WDF    L      + L++ G  +  +      +  ++  L      +E++YH  N +H
Sbjct  428  SWDFNIFELEAITHKRPLVYLGLKVFSRFGVCEFLNCSETTLRAWFQVIEANYHSSNAYH  487

Query  266  NFRHAIDVMQATW------RLCTYLLKDNPVQTLLLCMAAIGHDVGHPGTNNQLLCNCES  319
            N  HA DV+ AT       R+   L + + V  L+   AA  HDV HPG  N  LCN  S
Sbjct  488  NSTHAADVLHATAFFLGKERVKGSLDQLDEVAALI---AATVHDVDHPGRTNSFLCNAGS  544

Query  320  EVAQNFKNVSILENFHREL-FQQLLSEHWPQLL-SISKKKFDFISEAI----LATDMALH  373
            E+A  + + ++LE+ H  L FQ  + +    +  +I +  +  + +AI    LAT+M  H
Sbjct  545  ELAVLYNDTAVLESHHTALAFQLTVKDTKCNIFKNIDRNHYRTLRQAIIDMVLATEMTKH  604

Query  374  SQYEDRLMHE--NPMK--------------------QITLISLIIKAADISNVTRTLSIS  411
             ++ ++ ++    PM                     QI +  ++IK AD++N  R L + 
Sbjct  605  FEHVNKFVNSINKPMAAEIEGSDCECNPAGKNFPENQILIKRMMIKCADVANPCRPLDLC  664

Query  412  ARWAYLITLEFNDCALLETFHKAHRPEQDCFGDSYKNVDSPKEDLESIQNILVNVTDPDD  471
              WA  I+ E+                   F  +         D E  Q + V +   D 
Sbjct  665  IEWAGRISEEY-------------------FAQT---------DEEKRQGLPVVMPVFD-  695

Query  472  IIKDHPHIPNGQIFFINTFAEVFFNALSQKFSGLKFLSDNVKINKEYW  519
              ++   IP  QI FI+ F    F+A    F+ L  L  ++  N ++W
Sbjct  696  --RNTCSIPKSQISFIDYFITDMFDAW-DAFAHLPALMQHLADNYKHW  740


>high affinity cAMP-specific and IBMX-insensitive 3',5'-cyclic phosphodiesterase 8B isoform 2 [Homo sapiens]
Sequence ID: NP_001025025.1 Length: 838 
>cAMP-specific phosphodiesterase 8B2 [Homo sapiens]
Sequence ID: AAN71723.1 Length: 838 >cAMP-specific phosphodiesterase 8B2 [Homo sapiens]
Sequence ID: AAN71726.1 Length: 838 >phosphodiesterase 8B, isoform CRA_e [Homo sapiens]
Sequence ID: EAW95802.1 Length: 838  
Range 1: 509 to 821

Score:82.0 bits(201), Expect:4e-15, 
Method:Compositional matrix adjust., 
Identities:87/348(25%), Positives:146/348(41%), Gaps:73/348(20%)

Query  210  TWDFCALSLST----QELIWCGFTLIKKLSKDAKVLIADNKLLLLLFTLESSYHQVNKFH  265
            +WDF    L      + L++ G  +  +      +  ++  L      +E++YH  N +H
Sbjct  509  SWDFNIFELEAITHKRPLVYLGLKVFSRFGVCEFLNCSETTLRAWFQVIEANYHSSNAYH  568

Query  266  NFRHAIDVMQATW------RLCTYLLKDNPVQTLLLCMAAIGHDVGHPGTNNQLLCNCES  319
            N  HA DV+ AT       R+   L + + V  L+   AA  HDV HPG  N  LCN  S
Sbjct  569  NSTHAADVLHATAFFLGKERVKGSLDQLDEVAALI---AATVHDVDHPGRTNSFLCNAGS  625

Query  320  EVAQNFKNVSILENFHREL-FQQLLSEHWPQLL-SISKKKFDFISEAI----LATDMALH  373
            E+A  + + ++LE+ H  L FQ  + +    +  +I +  +  + +AI    LAT+M  H
Sbjct  626  ELAVLYNDTAVLESHHTALAFQLTVKDTKCNIFKNIDRNHYRTLRQAIIDMVLATEMTKH  685

Query  374  SQYEDRLMHE--NPMK--------------------QITLISLIIKAADISNVTRTLSIS  411
             ++ ++ ++    PM                     QI +  ++IK AD++N  R L + 
Sbjct  686  FEHVNKFVNSINKPMAAEIEGSDCECNPAGKNFPENQILIKRMMIKCADVANPCRPLDLC  745

Query  412  ARWAYLITLEFNDCALLETFHKAHRPEQDCFGDSYKNVDSPKEDLESIQNILVNVTDPDD  471
              WA  I+ E+                   F  +         D E  Q + V +   D 
Sbjct  746  IEWAGRISEEY-------------------FAQT---------DEEKRQGLPVVMPVFD-  776

Query  472  IIKDHPHIPNGQIFFINTFAEVFFNALSQKFSGLKFLSDNVKINKEYW  519
              ++   IP  QI FI+ F    F+A    F+ L  L  ++  N ++W
Sbjct  777  --RNTCSIPKSQISFIDYFITDMFDAW-DAFAHLPALMQHLADNYKHW  821


>high affinity cAMP-specific and IBMX-insensitive 3',5'-cyclic phosphodiesterase 8B isoform 10 [Homo sapiens]
Sequence ID: NP_001336681.1 Length: 783 
Range 1: 454 to 701

Score:82.0 bits(201), Expect:4e-15, 
Method:Compositional matrix adjust., 
Identities:67/251(27%), Positives:114/251(45%), Gaps:41/251(16%)

Query  210  TWDFCALSLST----QELIWCGFTLIKKLSKDAKVLIADNKLLLLLFTLESSYHQVNKFH  265
            +WDF    L      + L++ G  +  +      +  ++  L      +E++YH  N +H
Sbjct  454  SWDFNIFELEAITHKRPLVYLGLKVFSRFGVCEFLNCSETTLRAWFQVIEANYHSSNAYH  513

Query  266  NFRHAIDVMQATW------RLCTYLLKDNPVQTLLLCMAAIGHDVGHPGTNNQLLCNCES  319
            N  HA DV+ AT       R+   L + + V  L+   AA  HDV HPG  N  LCN  S
Sbjct  514  NSTHAADVLHATAFFLGKERVKGSLDQLDEVAALI---AATVHDVDHPGRTNSFLCNAGS  570

Query  320  EVAQNFKNVSILENFHREL-FQQLLSEHWPQLL-SISKKKFDFISEAI----LATDMALH  373
            E+A  + + ++LE+ H  L FQ  + +    +  +I +  +  + +AI    LAT+M  H
Sbjct  571  ELAVLYNDTAVLESHHTALAFQLTVKDTKCNIFKNIDRNHYRTLRQAIIDMVLATEMTKH  630

Query  374  SQYEDRLMHE--NPMK--------------------QITLISLIIKAADISNVTRTLSIS  411
             ++ ++ ++    PM                     QI +  ++IK AD++N  R L + 
Sbjct  631  FEHVNKFVNSINKPMAAEIEGSDCECNPAGKNFPENQILIKRMMIKCADVANPCRPLDLC  690

Query  412  ARWAYLITLEF  422
              WA  I+ E+
Sbjct  691  IEWAGRISEEY  701


>high affinity cAMP-specific and IBMX-insensitive 3',5'-cyclic phosphodiesterase 8B isoform 6 [Homo sapiens]
Sequence ID: NP_001336677.1 Length: 884 
Range 1: 555 to 802

Score:82.0 bits(201), Expect:4e-15, 
Method:Compositional matrix adjust., 
Identities:67/251(27%), Positives:114/251(45%), Gaps:41/251(16%)

Query  210  TWDFCALSLST----QELIWCGFTLIKKLSKDAKVLIADNKLLLLLFTLESSYHQVNKFH  265
            +WDF    L      + L++ G  +  +      +  ++  L      +E++YH  N +H
Sbjct  555  SWDFNIFELEAITHKRPLVYLGLKVFSRFGVCEFLNCSETTLRAWFQVIEANYHSSNAYH  614

Query  266  NFRHAIDVMQATW------RLCTYLLKDNPVQTLLLCMAAIGHDVGHPGTNNQLLCNCES  319
            N  HA DV+ AT       R+   L + + V  L+   AA  HDV HPG  N  LCN  S
Sbjct  615  NSTHAADVLHATAFFLGKERVKGSLDQLDEVAALI---AATVHDVDHPGRTNSFLCNAGS  671

Query  320  EVAQNFKNVSILENFHREL-FQQLLSEHWPQLL-SISKKKFDFISEAI----LATDMALH  373
            E+A  + + ++LE+ H  L FQ  + +    +  +I +  +  + +AI    LAT+M  H
Sbjct  672  ELAVLYNDTAVLESHHTALAFQLTVKDTKCNIFKNIDRNHYRTLRQAIIDMVLATEMTKH  731

Query  374  SQYEDRLMHE--NPMK--------------------QITLISLIIKAADISNVTRTLSIS  411
             ++ ++ ++    PM                     QI +  ++IK AD++N  R L + 
Sbjct  732  FEHVNKFVNSINKPMAAEIEGSDCECNPAGKNFPENQILIKRMMIKCADVANPCRPLDLC  791

Query  412  ARWAYLITLEF  422
              WA  I+ E+
Sbjct  792  IEWAGRISEEY  802


>high affinity cAMP-specific and IBMX-insensitive 3',5'-cyclic phosphodiesterase 8B isoform 1 [Homo sapiens]
Sequence ID: NP_003710.1 Length: 885 
>RecName: Full=High affinity cAMP-specific and IBMX-insensitive 3',5'-cyclic phosphodiesterase 8B; Short=HsPDE8B; AltName: Full=Cell proliferation-inducing gene 22 protein [Homo sapiens]
Sequence ID: O95263.2 Length: 885 >cAMP-specific phosphodiesterase 8B1 [Homo sapiens]
Sequence ID: AAC69564.2 Length: 885 >cAMP-specific phosphodiesterase 8B1 [Homo sapiens]
Sequence ID: AAN71725.1 Length: 885 >phosphodiesterase 8B, isoform CRA_b [Homo sapiens]
Sequence ID: EAW95799.1 Length: 885  
Range 1: 556 to 803

Score:82.0 bits(201), Expect:4e-15, 
Method:Compositional matrix adjust., 
Identities:67/251(27%), Positives:114/251(45%), Gaps:41/251(16%)

Query  210  TWDFCALSLST----QELIWCGFTLIKKLSKDAKVLIADNKLLLLLFTLESSYHQVNKFH  265
            +WDF    L      + L++ G  +  +      +  ++  L      +E++YH  N +H
Sbjct  556  SWDFNIFELEAITHKRPLVYLGLKVFSRFGVCEFLNCSETTLRAWFQVIEANYHSSNAYH  615

Query  266  NFRHAIDVMQATW------RLCTYLLKDNPVQTLLLCMAAIGHDVGHPGTNNQLLCNCES  319
            N  HA DV+ AT       R+   L + + V  L+   AA  HDV HPG  N  LCN  S
Sbjct  616  NSTHAADVLHATAFFLGKERVKGSLDQLDEVAALI---AATVHDVDHPGRTNSFLCNAGS  672

Query  320  EVAQNFKNVSILENFHREL-FQQLLSEHWPQLL-SISKKKFDFISEAI----LATDMALH  373
            E+A  + + ++LE+ H  L FQ  + +    +  +I +  +  + +AI    LAT+M  H
Sbjct  673  ELAVLYNDTAVLESHHTALAFQLTVKDTKCNIFKNIDRNHYRTLRQAIIDMVLATEMTKH  732

Query  374  SQYEDRLMHE--NPMK--------------------QITLISLIIKAADISNVTRTLSIS  411
             ++ ++ ++    PM                     QI +  ++IK AD++N  R L + 
Sbjct  733  FEHVNKFVNSINKPMAAEIEGSDCECNPAGKNFPENQILIKRMMIKCADVANPCRPLDLC  792

Query  412  ARWAYLITLEF  422
              WA  I+ E+
Sbjct  793  IEWAGRISEEY  803


>high affinity cAMP-specific and IBMX-insensitive 3',5'-cyclic phosphodiesterase 8B isoform 16 [Homo sapiens]
Sequence ID: NP_001362995.1 Length: 764 
Range 1: 435 to 682

Score:81.6 bits(200), Expect:4e-15, 
Method:Compositional matrix adjust., 
Identities:67/251(27%), Positives:114/251(45%), Gaps:41/251(16%)

Query  210  TWDFCALSLST----QELIWCGFTLIKKLSKDAKVLIADNKLLLLLFTLESSYHQVNKFH  265
            +WDF    L      + L++ G  +  +      +  ++  L      +E++YH  N +H
Sbjct  435  SWDFNIFELEAITHKRPLVYLGLKVFSRFGVCEFLNCSETTLRAWFQVIEANYHSSNAYH  494

Query  266  NFRHAIDVMQATW------RLCTYLLKDNPVQTLLLCMAAIGHDVGHPGTNNQLLCNCES  319
            N  HA DV+ AT       R+   L + + V  L+   AA  HDV HPG  N  LCN  S
Sbjct  495  NSTHAADVLHATAFFLGKERVKGSLDQLDEVAALI---AATVHDVDHPGRTNSFLCNAGS  551

Query  320  EVAQNFKNVSILENFHREL-FQQLLSEHWPQLL-SISKKKFDFISEAI----LATDMALH  373
            E+A  + + ++LE+ H  L FQ  + +    +  +I +  +  + +AI    LAT+M  H
Sbjct  552  ELAVLYNDTAVLESHHTALAFQLTVKDTKCNIFKNIDRNHYRTLRQAIIDMVLATEMTKH  611

Query  374  SQYEDRLMHE--NPMK--------------------QITLISLIIKAADISNVTRTLSIS  411
             ++ ++ ++    PM                     QI +  ++IK AD++N  R L + 
Sbjct  612  FEHVNKFVNSINKPMAAEIEGSDCECNPAGKNFPENQILIKRMMIKCADVANPCRPLDLC  671

Query  412  ARWAYLITLEF  422
              WA  I+ E+
Sbjct  672  IEWAGRISEEY  682


>high affinity cAMP-specific and IBMX-insensitive 3',5'-cyclic phosphodiesterase 8B isoform X1 [Homo sapiens]
Sequence ID: XP_006714789.1 Length: 905 
Range 1: 576 to 823

Score:82.0 bits(201), Expect:4e-15, 
Method:Compositional matrix adjust., 
Identities:67/251(27%), Positives:114/251(45%), Gaps:41/251(16%)

Query  210  TWDFCALSLST----QELIWCGFTLIKKLSKDAKVLIADNKLLLLLFTLESSYHQVNKFH  265
            +WDF    L      + L++ G  +  +      +  ++  L      +E++YH  N +H
Sbjct  576  SWDFNIFELEAITHKRPLVYLGLKVFSRFGVCEFLNCSETTLRAWFQVIEANYHSSNAYH  635

Query  266  NFRHAIDVMQATW------RLCTYLLKDNPVQTLLLCMAAIGHDVGHPGTNNQLLCNCES  319
            N  HA DV+ AT       R+   L + + V  L+   AA  HDV HPG  N  LCN  S
Sbjct  636  NSTHAADVLHATAFFLGKERVKGSLDQLDEVAALI---AATVHDVDHPGRTNSFLCNAGS  692

Query  320  EVAQNFKNVSILENFHREL-FQQLLSEHWPQLL-SISKKKFDFISEAI----LATDMALH  373
            E+A  + + ++LE+ H  L FQ  + +    +  +I +  +  + +AI    LAT+M  H
Sbjct  693  ELAVLYNDTAVLESHHTALAFQLTVKDTKCNIFKNIDRNHYRTLRQAIIDMVLATEMTKH  752

Query  374  SQYEDRLMHE--NPMK--------------------QITLISLIIKAADISNVTRTLSIS  411
             ++ ++ ++    PM                     QI +  ++IK AD++N  R L + 
Sbjct  753  FEHVNKFVNSINKPMAAEIEGSDCECNPAGKNFPENQILIKRMMIKCADVANPCRPLDLC  812

Query  412  ARWAYLITLEF  422
              WA  I+ E+
Sbjct  813  IEWAGRISEEY  823


>hypothetical protein, partial [Homo sapiens]
Sequence ID: CAD38584.1 Length: 843 
Range 1: 514 to 826

Score:81.6 bits(200), Expect:4e-15, 
Method:Compositional matrix adjust., 
Identities:87/348(25%), Positives:146/348(41%), Gaps:73/348(20%)

Query  210  TWDFCALSLST----QELIWCGFTLIKKLSKDAKVLIADNKLLLLLFTLESSYHQVNKFH  265
            +WDF    L      + L++ G  +  +      +  ++  L      +E++YH  N +H
Sbjct  514  SWDFNIFELEAITHKRPLVYLGLKVFSRFGVCEFLNCSETTLRAWFQVIEANYHSSNAYH  573

Query  266  NFRHAIDVMQATW------RLCTYLLKDNPVQTLLLCMAAIGHDVGHPGTNNQLLCNCES  319
            N  HA DV+ AT       R+   L + + V  L+   AA  HDV HPG  N  LCN  S
Sbjct  574  NSTHAADVLHATAFFLGKERVKGSLDQLDEVAALI---AATVHDVDHPGRTNSFLCNAGS  630

Query  320  EVAQNFKNVSILENFHREL-FQQLLSEHWPQLL-SISKKKFDFISEAI----LATDMALH  373
            E+A  + + ++LE+ H  L FQ  + +    +  +I +  +  + +AI    LAT+M  H
Sbjct  631  ELAVLYNDTAVLESHHTALAFQLTVKDTKCNIFKNIDRNHYRTLRQAIIDMVLATEMTKH  690

Query  374  SQYEDRLMHE--NPMK--------------------QITLISLIIKAADISNVTRTLSIS  411
             ++ ++ ++    PM                     QI +  ++IK AD++N  R L + 
Sbjct  691  FEHVNKFVNSINKPMAAEIEGSDCECNPAGKNFPENQILIKRMMIKCADVANPCRPLDLC  750

Query  412  ARWAYLITLEFNDCALLETFHKAHRPEQDCFGDSYKNVDSPKEDLESIQNILVNVTDPDD  471
              WA  I+ E+                   F  +         D E  Q + V +   D 
Sbjct  751  IEWAGRISEEY-------------------FAQT---------DEEKRQGLPVVMPVFD-  781

Query  472  IIKDHPHIPNGQIFFINTFAEVFFNALSQKFSGLKFLSDNVKINKEYW  519
              ++   IP  QI FI+ F    F+A    F+ L  L  ++  N ++W
Sbjct  782  --RNTCSIPKSQISFIDYFITDMFDAW-DAFAHLPALMQHLADNYKHW  826


>high affinity cAMP-specific and IBMX-insensitive 3',5'-cyclic phosphodiesterase 8B isoform 7 [Homo sapiens]
Sequence ID: NP_001336678.1 Length: 906 
Range 1: 577 to 824

Score:82.0 bits(201), Expect:4e-15, 
Method:Compositional matrix adjust., 
Identities:67/251(27%), Positives:114/251(45%), Gaps:41/251(16%)

Query  210  TWDFCALSLST----QELIWCGFTLIKKLSKDAKVLIADNKLLLLLFTLESSYHQVNKFH  265
            +WDF    L      + L++ G  +  +      +  ++  L      +E++YH  N +H
Sbjct  577  SWDFNIFELEAITHKRPLVYLGLKVFSRFGVCEFLNCSETTLRAWFQVIEANYHSSNAYH  636

Query  266  NFRHAIDVMQATW------RLCTYLLKDNPVQTLLLCMAAIGHDVGHPGTNNQLLCNCES  319
            N  HA DV+ AT       R+   L + + V  L+   AA  HDV HPG  N  LCN  S
Sbjct  637  NSTHAADVLHATAFFLGKERVKGSLDQLDEVAALI---AATVHDVDHPGRTNSFLCNAGS  693

Query  320  EVAQNFKNVSILENFHREL-FQQLLSEHWPQLL-SISKKKFDFISEAI----LATDMALH  373
            E+A  + + ++LE+ H  L FQ  + +    +  +I +  +  + +AI    LAT+M  H
Sbjct  694  ELAVLYNDTAVLESHHTALAFQLTVKDTKCNIFKNIDRNHYRTLRQAIIDMVLATEMTKH  753

Query  374  SQYEDRLMHE--NPMK--------------------QITLISLIIKAADISNVTRTLSIS  411
             ++ ++ ++    PM                     QI +  ++IK AD++N  R L + 
Sbjct  754  FEHVNKFVNSINKPMAAEIEGSDCECNPAGKNFPENQILIKRMMIKCADVANPCRPLDLC  813

Query  412  ARWAYLITLEF  422
              WA  I+ E+
Sbjct  814  IEWAGRISEEY  824


>high affinity cAMP-specific and IBMX-insensitive 3',5'-cyclic phosphodiesterase 8B isoform 8 [Homo sapiens]
Sequence ID: NP_001336679.1 Length: 805 
Range 1: 476 to 723

Score:81.6 bits(200), Expect:4e-15, 
Method:Compositional matrix adjust., 
Identities:67/251(27%), Positives:114/251(45%), Gaps:41/251(16%)

Query  210  TWDFCALSLST----QELIWCGFTLIKKLSKDAKVLIADNKLLLLLFTLESSYHQVNKFH  265
            +WDF    L      + L++ G  +  +      +  ++  L      +E++YH  N +H
Sbjct  476  SWDFNIFELEAITHKRPLVYLGLKVFSRFGVCEFLNCSETTLRAWFQVIEANYHSSNAYH  535

Query  266  NFRHAIDVMQATW------RLCTYLLKDNPVQTLLLCMAAIGHDVGHPGTNNQLLCNCES  319
            N  HA DV+ AT       R+   L + + V  L+   AA  HDV HPG  N  LCN  S
Sbjct  536  NSTHAADVLHATAFFLGKERVKGSLDQLDEVAALI---AATVHDVDHPGRTNSFLCNAGS  592

Query  320  EVAQNFKNVSILENFHREL-FQQLLSEHWPQLL-SISKKKFDFISEAI----LATDMALH  373
            E+A  + + ++LE+ H  L FQ  + +    +  +I +  +  + +AI    LAT+M  H
Sbjct  593  ELAVLYNDTAVLESHHTALAFQLTVKDTKCNIFKNIDRNHYRTLRQAIIDMVLATEMTKH  652

Query  374  SQYEDRLMHE--NPMK--------------------QITLISLIIKAADISNVTRTLSIS  411
             ++ ++ ++    PM                     QI +  ++IK AD++N  R L + 
Sbjct  653  FEHVNKFVNSINKPMAAEIEGSDCECNPAGKNFPENQILIKRMMIKCADVANPCRPLDLC  712

Query  412  ARWAYLITLEF  422
              WA  I+ E+
Sbjct  713  IEWAGRISEEY  723


>Chain A, Camp-specific 3',5'-cyclic Phosphodiesterase 4b [Homo sapiens]
Sequence ID: 1XLZ_A Length: 398 
>Chain B, Camp-specific 3',5'-cyclic Phosphodiesterase 4b [Homo sapiens]
Sequence ID: 1XLZ_B Length: 398 >Chain B, Camp-specific 3',5'-cyclic Phosphodiesterase 4b [Homo sapiens]
Sequence ID: 1XM4_B Length: 398 >Chain B, Camp-specific 3',5'-cyclic Phosphodiesterase 4b [Homo sapiens]
Sequence ID: 1XMU_B Length: 398 >Chain A, Camp-specific 3',5'-cyclic Phosphodiesterase 4b [Homo sapiens]
Sequence ID: 1XMY_A Length: 398  
Range 1: 81 to 284

Score:80.5 bits(197), Expect:4e-15, 
Method:Compositional matrix adjust., 
Identities:63/204(31%), Positives:102/204(50%), Gaps:23/204(11%)

Query  242  IADNKLLLLLFTLESSYHQVNKFHNFRHAIDVMQATWRLCTYLLKD---NPVQTLLLCMA  298
            I+ +  +  + TLE  YH    +HN  HA DV Q+T  L +    D     ++ L    A
Sbjct  81   ISSDTFITYMMTLEDHYHSDVAYHNSLHAADVAQSTHVLLSTPALDAVFTDLEILAAIFA  140

Query  299  AIGHDVGHPGTNNQLLCNCESEVAQNFKNVSILENFHREL-FQQLLSEHWPQLLSISKKK  357
            A  HDV HPG +NQ L N  SE+A  + + S+LEN H  + F+ L  EH    ++++KK+
Sbjct  141  AAIHDVDHPGVSNQFLINTNSELALMYNDESVLENHHLAVGFKLLQEEHXDIFMNLTKKQ  200

Query  358  FD----FISEAILATDMALH--------SQYEDR-------LMHENPMKQITLISLIIKA  398
                   + + +LATDM+ H        +  E +       L+ +N   +I ++  ++  
Sbjct  201  RQTLRKMVIDMVLATDMSKHMSLLADLKTMVETKKVTSSGVLLLDNYTDRIQVLRNMVHC  260

Query  399  ADISNVTRTLSISARWAYLITLEF  422
            AD+SN T++L +  +W   I  EF
Sbjct  261  ADLSNPTKSLELYRQWTDRIMEEF  284


>Chain A, cAMP-specific 3',5'-cyclic phosphodiesterase 4B [Homo sapiens]
Sequence ID: 4KP6_A Length: 340 
Range 1: 64 to 267

Score:79.7 bits(195), Expect:4e-15, 
Method:Compositional matrix adjust., 
Identities:63/204(31%), Positives:102/204(50%), Gaps:23/204(11%)

Query  242  IADNKLLLLLFTLESSYHQVNKFHNFRHAIDVMQATWRLCTYLLKD---NPVQTLLLCMA  298
            I+ +  +  + TLE  YH    +HN  HA DV Q+T  L +    D     ++ L    A
Sbjct  64   ISSDTFITYMMTLEDHYHSDVAYHNSLHAADVAQSTHVLLSTPALDAVFTDLEILAAIFA  123

Query  299  AIGHDVGHPGTNNQLLCNCESEVAQNFKNVSILENFHREL-FQQLLSEHWPQLLSISKKK  357
            A  HDV HPG +NQ L N  SE+A  + + S+LEN H  + F+ L  EH    ++++KK+
Sbjct  124  AAIHDVDHPGVSNQFLINTNSELALMYNDESVLENHHLAVGFKLLQEEHCDIFMNLTKKQ  183

Query  358  FD----FISEAILATDMALH--------SQYEDR-------LMHENPMKQITLISLIIKA  398
                   + + +LATDM+ H        +  E +       L+ +N   +I ++  ++  
Sbjct  184  RQTLRKMVIDMVLATDMSKHMSLLADLKTMVETKKVTSSGVLLLDNYTDRIQVLRNMVHC  243

Query  399  ADISNVTRTLSISARWAYLITLEF  422
            AD+SN T++L +  +W   I  EF
Sbjct  244  ADLSNPTKSLELYRQWTDRIMEEF  267


>Chain A, Camp-specific 3',5'-cyclic Phosphodiesterase 4b [Homo sapiens]
Sequence ID: 3O0J_A Length: 323 
>Chain A, cAMP-specific 3',5'-cyclic phosphodiesterase 4B [Homo sapiens]
Sequence ID: 5K6J_A Length: 323  
Range 1: 50 to 253

Score:79.3 bits(194), Expect:4e-15, 
Method:Compositional matrix adjust., 
Identities:63/204(31%), Positives:102/204(50%), Gaps:23/204(11%)

Query  242  IADNKLLLLLFTLESSYHQVNKFHNFRHAIDVMQATWRLCTYLLKD---NPVQTLLLCMA  298
            I+ +  +  + TLE  YH    +HN  HA DV Q+T  L +    D     ++ L    A
Sbjct  50   ISSDTFITYMMTLEDHYHSDVAYHNSLHAADVAQSTHVLLSTPALDAVFTDLEILAAIFA  109

Query  299  AIGHDVGHPGTNNQLLCNCESEVAQNFKNVSILENFHREL-FQQLLSEHWPQLLSISKKK  357
            A  HDV HPG +NQ L N  SE+A  + + S+LEN H  + F+ L  EH    ++++KK+
Sbjct  110  AAIHDVDHPGVSNQFLINTNSELALMYNDESVLENHHLAVGFKLLQEEHCDIFMNLTKKQ  169

Query  358  FD----FISEAILATDMALH--------SQYEDR-------LMHENPMKQITLISLIIKA  398
                   + + +LATDM+ H        +  E +       L+ +N   +I ++  ++  
Sbjct  170  RQTLRKMVIDMVLATDMSKHMSLLADLKTMVETKKVTSSGVLLLDNYTDRIQVLRNMVHC  229

Query  399  ADISNVTRTLSISARWAYLITLEF  422
            AD+SN T++L +  +W   I  EF
Sbjct  230  ADLSNPTKSLELYRQWTDRIMEEF  253


>Chain A, Camp-specific 3',5'-cyclic Phosphodiesterase 4b [Homo sapiens]
Sequence ID: 1XM6_A Length: 398 
>Chain B, Camp-specific 3',5'-cyclic Phosphodiesterase 4b [Homo sapiens]
Sequence ID: 1XM6_B Length: 398 >Chain A, Camp-specific 3',5'-cyclic Phosphodiesterase 4b [Homo sapiens]
Sequence ID: 1XN0_A Length: 398 >Chain B, Camp-specific 3',5'-cyclic Phosphodiesterase 4b [Homo sapiens]
Sequence ID: 1XN0_B Length: 398 >Chain A, Camp-specific 3',5'-cyclic Phosphodiesterase 4b [Homo sapiens]
Sequence ID: 1XOS_A Length: 398  
Range 1: 81 to 284

Score:80.5 bits(197), Expect:4e-15, 
Method:Compositional matrix adjust., 
Identities:63/204(31%), Positives:102/204(50%), Gaps:23/204(11%)

Query  242  IADNKLLLLLFTLESSYHQVNKFHNFRHAIDVMQATWRLCTYLLKD---NPVQTLLLCMA  298
            I+ +  +  + TLE  YH    +HN  HA DV Q+T  L +    D     ++ L    A
Sbjct  81   ISSDTFITYMMTLEDHYHSDVAYHNSLHAADVAQSTHVLLSTPALDAVFTDLEILAAIFA  140

Query  299  AIGHDVGHPGTNNQLLCNCESEVAQNFKNVSILENFHREL-FQQLLSEHWPQLLSISKKK  357
            A  HDV HPG +NQ L N  SE+A  + + S+LEN H  + F+ L  EH    ++++KK+
Sbjct  141  AAIHDVDHPGVSNQFLINTNSELALMYNDESVLENHHLAVGFKLLQEEHXDIFMNLTKKQ  200

Query  358  FD----FISEAILATDMALH--------SQYEDR-------LMHENPMKQITLISLIIKA  398
                   + + +LATDM+ H        +  E +       L+ +N   +I ++  ++  
Sbjct  201  RQTLRKMVIDMVLATDMSKHMSLLADLKTMVETKKVTSSGVLLLDNYTDRIQVLRNMVHC  260

Query  399  ADISNVTRTLSISARWAYLITLEF  422
            AD+SN T++L +  +W   I  EF
Sbjct  261  ADLSNPTKSLELYRQWTDRIMEEF  284


>Chain A, cAMP-specific 3',5'-cyclic phosphodiesterase 4B [Homo sapiens]
Sequence ID: 4MYQ_A Length: 372 
>Chain A, Camp-specific 3',5'-cyclic Phosphodiesterase 4b [Homo sapiens]
Sequence ID: 4NW7_A Length: 372  
Range 1: 64 to 267

Score:80.1 bits(196), Expect:5e-15, 
Method:Compositional matrix adjust., 
Identities:63/204(31%), Positives:102/204(50%), Gaps:23/204(11%)

Query  242  IADNKLLLLLFTLESSYHQVNKFHNFRHAIDVMQATWRLCTYLLKD---NPVQTLLLCMA  298
            I+ +  +  + TLE  YH    +HN  HA DV Q+T  L +    D     ++ L    A
Sbjct  64   ISSDTFITYMMTLEDHYHSDVAYHNSLHAADVAQSTHVLLSTPALDAVFTDLEILAAIFA  123

Query  299  AIGHDVGHPGTNNQLLCNCESEVAQNFKNVSILENFHREL-FQQLLSEHWPQLLSISKKK  357
            A  HDV HPG +NQ L N  SE+A  + + S+LEN H  + F+ L  EH    ++++KK+
Sbjct  124  AAIHDVDHPGVSNQFLINTNSELALMYNDESVLENHHLAVGFKLLQEEHCDIFMNLTKKQ  183

Query  358  FD----FISEAILATDMALH--------SQYEDR-------LMHENPMKQITLISLIIKA  398
                   + + +LATDM+ H        +  E +       L+ +N   +I ++  ++  
Sbjct  184  RQTLRKMVIDMVLATDMSKHMSLLADLKTMVETKKVTSSGVLLLDNYTDRIQVLRNMVHC  243

Query  399  ADISNVTRTLSISARWAYLITLEF  422
            AD+SN T++L +  +W   I  EF
Sbjct  244  ADLSNPTKSLELYRQWTDRIMEEF  267


>unnamed protein product [Homo sapiens]
Sequence ID: BAG51011.1 Length: 445 
Range 1: 116 to 363

Score:80.5 bits(197), Expect:5e-15, 
Method:Compositional matrix adjust., 
Identities:67/251(27%), Positives:114/251(45%), Gaps:41/251(16%)

Query  210  TWDFCALSLST----QELIWCGFTLIKKLSKDAKVLIADNKLLLLLFTLESSYHQVNKFH  265
            +WDF    L      + L++ G  +  +      +  ++  L      +E++YH  N +H
Sbjct  116  SWDFNIFELEAITHKRPLVYLGLKVFSRFGVCEFLNCSETTLRAWFQVIEANYHSSNAYH  175

Query  266  NFRHAIDVMQATW------RLCTYLLKDNPVQTLLLCMAAIGHDVGHPGTNNQLLCNCES  319
            N  HA DV+ AT       R+   L + + V  L+   AA  HDV HPG  N  LCN  S
Sbjct  176  NSTHAADVLHATAFFLGKERVKGSLDQLDEVAALI---AATVHDVDHPGRTNSFLCNAGS  232

Query  320  EVAQNFKNVSILENFHREL-FQQLLSEHWPQLL-SISKKKFDFISEAI----LATDMALH  373
            E+A  + + ++LE+ H  L FQ  + +    +  +I +  +  + +AI    LAT+M  H
Sbjct  233  ELAVLYNDTAVLESHHTALAFQLTVKDTKCNIFKNIDRNHYRTLRQAIIDMVLATEMTKH  292

Query  374  SQYEDRLMHE--NPMK--------------------QITLISLIIKAADISNVTRTLSIS  411
             ++ ++ ++    PM                     QI +  ++IK AD++N  R L + 
Sbjct  293  FEHVNKFVNSINKPMAAEIEGSDCECNPAGKNFPENQILIKRMMIKCADMANPCRPLDLC  352

Query  412  ARWAYLITLEF  422
              WA  I+ E+
Sbjct  353  IEWAGRISEEY  363


>Chain A, Camp-specific 3',5'-cyclic Phosphodiesterase 4b [Homo sapiens]
Sequence ID: 1XM4_A Length: 398 
>Chain A, Camp-specific 3',5'-cyclic Phosphodiesterase 4b [Homo sapiens]
Sequence ID: 1XMU_A Length: 398 >Chain B, Camp-specific 3',5'-cyclic Phosphodiesterase 4b [Homo sapiens]
Sequence ID: 1XMY_B Length: 398  
Range 1: 81 to 284

Score:80.1 bits(196), Expect:5e-15, 
Method:Compositional matrix adjust., 
Identities:63/204(31%), Positives:102/204(50%), Gaps:23/204(11%)

Query  242  IADNKLLLLLFTLESSYHQVNKFHNFRHAIDVMQATWRLCTYLLKD---NPVQTLLLCMA  298
            I+ +  +  + TLE  YH    +HN  HA DV Q+T  L +    D     ++ L    A
Sbjct  81   ISSDTFITYMMTLEDHYHSDVAYHNSLHAADVAQSTHVLLSTPALDAVFTDLEILAAIFA  140

Query  299  AIGHDVGHPGTNNQLLCNCESEVAQNFKNVSILENFHREL-FQQLLSEHWPQLLSISKKK  357
            A  HDV HPG +NQ L N  SE+A  + + S+LEN H  + F+ L  EH    ++++KK+
Sbjct  141  AAIHDVDHPGVSNQFLINTNSELALMYNDESVLENHHLAVGFKLLQEEHCDIFMNLTKKQ  200

Query  358  FD----FISEAILATDMALH--------SQYEDR-------LMHENPMKQITLISLIIKA  398
                   + + +LATDM+ H        +  E +       L+ +N   +I ++  ++  
Sbjct  201  RQTLRKMVIDMVLATDMSKHMSLLADLKTMVETKKVTSSGVLLLDNYTDRIQVLRNMVHC  260

Query  399  ADISNVTRTLSISARWAYLITLEF  422
            AD+SN T++L +  +W   I  EF
Sbjct  261  ADLSNPTKSLELYRQWTDRIMEEF  284


>Chain A, Camp-specific 3',5'-cyclic Phosphodiesterase 4d [Homo sapiens]
Sequence ID: 3G4G_A Length: 421 
>Chain B, Camp-specific 3',5'-cyclic Phosphodiesterase 4d [Homo sapiens]
Sequence ID: 3G4G_B Length: 421 >Chain C, Camp-specific 3',5'-cyclic Phosphodiesterase 4d [Homo sapiens]
Sequence ID: 3G4G_C Length: 421 >Chain D, Camp-specific 3',5'-cyclic Phosphodiesterase 4d [Homo sapiens]
Sequence ID: 3G4G_D Length: 421  
Range 1: 76 to 342

Score:80.5 bits(197), Expect:5e-15, 
Method:Compositional matrix adjust., 
Identities:76/274(28%), Positives:127/274(46%), Gaps:30/274(10%)

Query  172  LRKASVPRLIRNIEFMSFLSDPIEKISQEGSHYWNILSTWDFCALSLSTQELIWCGFTLI  231
            L  +S+PR     E    L+  +E +++ G H + I        LS   + L     T+ 
Sbjct  76   LTNSSIPRFGVKTEQEDVLAKELEDVNKWGLHVFRI------AELS-GNRPLTVIMHTIF  128

Query  232  KKLSKDAKVLIADNKLLLLLFTLESSYHQVNKFHNFRHAIDVMQATWRLCTYLLKD---N  288
            ++        I  + L+  L TLE  YH    +HN  HA DV+Q+T  L +    +    
Sbjct  129  QERDLLKTFKIPVDTLITYLMTLEDHYHADVAYHNNIHAADVVQSTHVLLSTPALEAVFT  188

Query  289  PVQTLLLCMAAIGHDVGHPGTNNQLLCNCESEVAQNFKNVSILENFHREL-FQQLLSEHW  347
             ++ L    A+  HDV HPG +NQ L N  SE+A  + + S+LEN H  + F+ L  E+ 
Sbjct  189  DLEILAAIFASAIHDVDHPGVSNQFLINTNSELALMYNDSSVLENHHLAVGFKLLQEENC  248

Query  348  PQLLSISKKKFD----FISEAILATDMALH--------SQYEDR-------LMHENPMKQ  388
                +++KK+       + + +LATDM+ H        +  E +       L+ +N   +
Sbjct  249  DIFQNLTKKQRQSLRKMVIDIVLATDMSKHMNLLADLKTMVETKKVTSSGVLLLDNYSDR  308

Query  389  ITLISLIIKAADISNVTRTLSISARWAYLITLEF  422
            I ++  ++  AD+SN T+ L +  +W   I  EF
Sbjct  309  IQVLQNMVHCADLSNPTKPLQLYRQWTDRIMEEF  342


>cAMP-specific phosphodiesterase HPDE4D2 variant [Homo sapiens]
Sequence ID: AAA97891.1 Length: 507 
Range 1: 74 to 340

Score:80.9 bits(198), Expect:5e-15, 
Method:Compositional matrix adjust., 
Identities:76/274(28%), Positives:127/274(46%), Gaps:30/274(10%)

Query  172  LRKASVPRLIRNIEFMSFLSDPIEKISQEGSHYWNILSTWDFCALSLSTQELIWCGFTLI  231
            L  +S+PR     E    L+  +E +++ G H + I        L++     I+    L+
Sbjct  74   LTNSSIPRFGVKTEQEDVLAKELEDVNKWGLHVFRIAELSGNRPLTV-IMHTIFQERDLL  132

Query  232  KKLSKDAKVLIADNKLLLLLFTLESSYHQVNKFHNFRHAIDVMQATWRLCTYLLKD---N  288
            K         I  + L+  L TLE  YH    +HN  HA DV+Q+T  L +    +    
Sbjct  133  KTFK------IPVDTLITYLMTLEDHYHADVAYHNNIHAADVVQSTHVLLSTPALEAVFT  186

Query  289  PVQTLLLCMAAIGHDVGHPGTNNQLLCNCESEVAQNFKNVSILENFHREL-FQQLLSEHW  347
             ++ L    A+  HDV HPG +NQ L N  SE+A  + + S+LEN H  + F+ L  E+ 
Sbjct  187  DLEILAAIFASAIHDVDHPGVSNQFLINTNSELALMYNDSSVLENHHLAVGFKLLQEENC  246

Query  348  PQLLSISKKKFD----FISEAILATDMALH--------SQYEDR-------LMHENPMKQ  388
                +++KK+       + + +LATDM+ H        +  E +       L+ +N   +
Sbjct  247  DIFQNLTKKQRQSLRKMVIDIVLATDMSKHMNLLADLKTMVETKKVTSSGVLLLDNYSDR  306

Query  389  ITLISLIIKAADISNVTRTLSISARWAYLITLEF  422
            I ++  ++  AD+SN T+ L +  +W   I  EF
Sbjct  307  IQVLQNMVHCADLSNPTKPLQLYRQWTDRIMEEF  340


>Chain A, Camp-specific 3',5'-cyclic Phosphodiesterase 4b [Homo sapiens]
Sequence ID: 1TB5_A Length: 381 
>Chain B, Camp-specific 3',5'-cyclic Phosphodiesterase 4b [Homo sapiens]
Sequence ID: 1TB5_B Length: 381  
Range 1: 64 to 267

Score:80.1 bits(196), Expect:5e-15, 
Method:Compositional matrix adjust., 
Identities:63/204(31%), Positives:102/204(50%), Gaps:23/204(11%)

Query  242  IADNKLLLLLFTLESSYHQVNKFHNFRHAIDVMQATWRLCTYLLKD---NPVQTLLLCMA  298
            I+ +  +  + TLE  YH    +HN  HA DV Q+T  L +    D     ++ L    A
Sbjct  64   ISSDTFITYMMTLEDHYHSDVAYHNSLHAADVAQSTHVLLSTPALDAVFTDLEILAAIFA  123

Query  299  AIGHDVGHPGTNNQLLCNCESEVAQNFKNVSILENFHREL-FQQLLSEHWPQLLSISKKK  357
            A  HDV HPG +NQ L N  SE+A  + + S+LEN H  + F+ L  EH    ++++KK+
Sbjct  124  AAIHDVDHPGVSNQFLINTNSELALMYNDESVLENHHLAVGFKLLQEEHCDIFMNLTKKQ  183

Query  358  FD----FISEAILATDMALH--------SQYEDR-------LMHENPMKQITLISLIIKA  398
                   + + +LATDM+ H        +  E +       L+ +N   +I ++  ++  
Sbjct  184  RQTLRKMVIDMVLATDMSKHMSLLADLKTMVETKKVTSSGVLLLDNYTDRIQVLRNMVHC  243

Query  399  ADISNVTRTLSISARWAYLITLEF  422
            AD+SN T++L +  +W   I  EF
Sbjct  244  ADLSNPTKSLELYRQWTDRIMEEF  267


>Chain A, cAMP-specific 3',5'-cyclic phosphodiesterase 4B [Homo sapiens]
Sequence ID: 3W5E_A Length: 377 
>Chain B, cAMP-specific 3',5'-cyclic phosphodiesterase 4B [Homo sapiens]
Sequence ID: 3W5E_B Length: 377 >Chain A, cAMP-specific 3',5'-cyclic phosphodiesterase 4B [Homo sapiens]
Sequence ID: 3WD9_A Length: 377 >Chain B, cAMP-specific 3',5'-cyclic phosphodiesterase 4B [Homo sapiens]
Sequence ID: 3WD9_B Length: 377  
Range 1: 60 to 263

Score:80.1 bits(196), Expect:5e-15, 
Method:Compositional matrix adjust., 
Identities:63/204(31%), Positives:102/204(50%), Gaps:23/204(11%)

Query  242  IADNKLLLLLFTLESSYHQVNKFHNFRHAIDVMQATWRLCTYLLKD---NPVQTLLLCMA  298
            I+ +  +  + TLE  YH    +HN  HA DV Q+T  L +    D     ++ L    A
Sbjct  60   ISSDTFITYMMTLEDHYHSDVAYHNSLHAADVAQSTHVLLSTPALDAVFTDLEILAAIFA  119

Query  299  AIGHDVGHPGTNNQLLCNCESEVAQNFKNVSILENFHREL-FQQLLSEHWPQLLSISKKK  357
            A  HDV HPG +NQ L N  SE+A  + + S+LEN H  + F+ L  EH    ++++KK+
Sbjct  120  AAIHDVDHPGVSNQFLINTNSELALMYNDESVLENHHLAVGFKLLQEEHCDIFMNLTKKQ  179

Query  358  FD----FISEAILATDMALH--------SQYEDR-------LMHENPMKQITLISLIIKA  398
                   + + +LATDM+ H        +  E +       L+ +N   +I ++  ++  
Sbjct  180  RQTLRKMVIDMVLATDMSKHMSLLADLKTMVETKKVTSSGVLLLDNYTDRIQVLRNMVHC  239

Query  399  ADISNVTRTLSISARWAYLITLEF  422
            AD+SN T++L +  +W   I  EF
Sbjct  240  ADLSNPTKSLELYRQWTDRIMEEF  263


>Chain A, Phosphodiesterase 4b, Camp-specific [Homo sapiens]
Sequence ID: 2QYL_A Length: 337 
Range 1: 61 to 264

Score:79.3 bits(194), Expect:5e-15, 
Method:Compositional matrix adjust., 
Identities:63/204(31%), Positives:102/204(50%), Gaps:23/204(11%)

Query  242  IADNKLLLLLFTLESSYHQVNKFHNFRHAIDVMQATWRLCTYLLKD---NPVQTLLLCMA  298
            I+ +  +  + TLE  YH    +HN  HA DV Q+T  L +    D     ++ L    A
Sbjct  61   ISSDTFITYMMTLEDHYHSDVAYHNSLHAADVAQSTHVLLSTPALDAVFTDLEILAAIFA  120

Query  299  AIGHDVGHPGTNNQLLCNCESEVAQNFKNVSILENFHREL-FQQLLSEHWPQLLSISKKK  357
            A  HDV HPG +NQ L N  SE+A  + + S+LEN H  + F+ L  EH    ++++KK+
Sbjct  121  AAIHDVDHPGVSNQFLINTNSELALMYNDESVLENHHLAVGFKLLQEEHCDIFMNLTKKQ  180

Query  358  FD----FISEAILATDMALH--------SQYEDR-------LMHENPMKQITLISLIIKA  398
                   + + +LATDM+ H        +  E +       L+ +N   +I ++  ++  
Sbjct  181  RQTLRKMVIDMVLATDMSKHMSLLADLKTMVETKKVTSSGVLLLDNYTDRIQVLRNMVHC  240

Query  399  ADISNVTRTLSISARWAYLITLEF  422
            AD+SN T++L +  +W   I  EF
Sbjct  241  ADLSNPTKSLELYRQWTDRIMEEF  264


>Chain A, Camp-specific 3',5'-cyclic Phosphodiesterase 4b [Homo sapiens]
Sequence ID: 3D3P_A Length: 353 
>Chain A, Catalytic Domain Of Human Phosphodiesterase 4b2b In Complex With A Quinoline Inhibitor [Homo sapiens]
Sequence ID: 3FRG_A Length: 353 >Chain A, cAMP-specific 3',5'-cyclic phosphodiesterase 4B [Homo sapiens]
Sequence ID: 3GWT_A Length: 353 >Chain A, Camp-specific 3',5'-cyclic Phosphodiesterase 4b [Homo sapiens]
Sequence ID: 3O56_A Length: 353 >Chain A, Camp-specific 3',5'-cyclic Phosphodiesterase 4b [Homo sapiens]
Sequence ID: 3O57_A Length: 353  
Range 1: 61 to 264

Score:79.7 bits(195), Expect:5e-15, 
Method:Compositional matrix adjust., 
Identities:63/204(31%), Positives:102/204(50%), Gaps:23/204(11%)

Query  242  IADNKLLLLLFTLESSYHQVNKFHNFRHAIDVMQATWRLCTYLLKD---NPVQTLLLCMA  298
            I+ +  +  + TLE  YH    +HN  HA DV Q+T  L +    D     ++ L    A
Sbjct  61   ISSDTFITYMMTLEDHYHSDVAYHNSLHAADVAQSTHVLLSTPALDAVFTDLEILAAIFA  120

Query  299  AIGHDVGHPGTNNQLLCNCESEVAQNFKNVSILENFHREL-FQQLLSEHWPQLLSISKKK  357
            A  HDV HPG +NQ L N  SE+A  + + S+LEN H  + F+ L  EH    ++++KK+
Sbjct  121  AAIHDVDHPGVSNQFLINTNSELALMYNDESVLENHHLAVGFKLLQEEHCDIFMNLTKKQ  180

Query  358  FD----FISEAILATDMALH--------SQYEDR-------LMHENPMKQITLISLIIKA  398
                   + + +LATDM+ H        +  E +       L+ +N   +I ++  ++  
Sbjct  181  RQTLRKMVIDMVLATDMSKHMSLLADLKTMVETKKVTSSGVLLLDNYTDRIQVLRNMVHC  240

Query  399  ADISNVTRTLSISARWAYLITLEF  422
            AD+SN T++L +  +W   I  EF
Sbjct  241  ADLSNPTKSLELYRQWTDRIMEEF  264


>Chain A, Camp-specific 3',5'-cyclic Phosphodiesterase 4d [Homo sapiens]
Sequence ID: 3IAD_A Length: 377 
>Chain B, Camp-specific 3',5'-cyclic Phosphodiesterase 4d [Homo sapiens]
Sequence ID: 3IAD_B Length: 377 >Chain C, Camp-specific 3',5'-cyclic Phosphodiesterase 4d [Homo sapiens]
Sequence ID: 3IAD_C Length: 377 >Chain D, Camp-specific 3',5'-cyclic Phosphodiesterase 4d [Homo sapiens]
Sequence ID: 3IAD_D Length: 377  
Range 1: 2 to 264

Score:79.7 bits(195), Expect:5e-15, 
Method:Compositional matrix adjust., 
Identities:75/270(28%), Positives:125/270(46%), Gaps:30/270(11%)

Query  176  SVPRLIRNIEFMSFLSDPIEKISQEGSHYWNILSTWDFCALSLSTQELIWCGFTLIKKLS  235
            S+PR     E    L+  +E +++ G H + I        LS   + L     T+ ++  
Sbjct  2    SIPRFGVKTEQEDVLAKELEDVNKWGLHVFRI------AELS-GNRPLTVIMHTIFQERD  54

Query  236  KDAKVLIADNKLLLLLFTLESSYHQVNKFHNFRHAIDVMQATWRLCTYLLKD---NPVQT  292
                  I  + L+  L TLE  YH    +HN  HA DV+Q+T  L +    +     ++ 
Sbjct  55   LLKTFKIPVDTLITYLMTLEDHYHADVAYHNNIHAADVVQSTHVLLSTPALEAVFTDLEI  114

Query  293  LLLCMAAIGHDVGHPGTNNQLLCNCESEVAQNFKNVSILENFHREL-FQQLLSEHWPQLL  351
            L    A+  HDV HPG +NQ L N  SE+A  + + S+LEN H  + F+ L  E+     
Sbjct  115  LAAIFASAIHDVDHPGVSNQFLINTNSELALMYNDSSVLENHHLAVGFKLLQEENCDIFQ  174

Query  352  SISKKKFD----FISEAILATDMALH--------SQYEDR-------LMHENPMKQITLI  392
            +++KK+       + + +LATDM+ H        +  E +       L+ +N   +I ++
Sbjct  175  NLTKKQRQSLRKMVIDIVLATDMSKHMNLLADLKTMVETKKVTSSGVLLLDNYSDRIQVL  234

Query  393  SLIIKAADISNVTRTLSISARWAYLITLEF  422
              ++  AD+SN T+ L +  +W   I  EF
Sbjct  235  QNMVHCADLSNPTKPLQLYRQWTDRIMEEF  264


>Chain A, Catalytic Domain Of Human Phosphodiesterase 4b2b [Homo sapiens]
Sequence ID: 1F0J_A Length: 377 
>Chain B, Catalytic Domain Of Human Phosphodiesterase 4b2b [Homo sapiens]
Sequence ID: 1F0J_B Length: 377  
Range 1: 60 to 263

Score:79.7 bits(195), Expect:5e-15, 
Method:Compositional matrix adjust., 
Identities:63/204(31%), Positives:102/204(50%), Gaps:23/204(11%)

Query  242  IADNKLLLLLFTLESSYHQVNKFHNFRHAIDVMQATWRLCTYLLKD---NPVQTLLLCMA  298
            I+ +  +  + TLE  YH    +HN  HA DV Q+T  L +    D     ++ L    A
Sbjct  60   ISSDTFITYMMTLEDHYHSDVAYHNSLHAADVAQSTHVLLSTPALDAVFTDLEILAAIFA  119

Query  299  AIGHDVGHPGTNNQLLCNCESEVAQNFKNVSILENFHREL-FQQLLSEHWPQLLSISKKK  357
            A  HDV HPG +NQ L N  SE+A  + + S+LEN H  + F+ L  EH    ++++KK+
Sbjct  120  AAIHDVDHPGVSNQFLINTNSELALMYNDESVLENHHLAVGFKLLQEEHCDIFMNLTKKQ  179

Query  358  FD----FISEAILATDMALH--------SQYEDR-------LMHENPMKQITLISLIIKA  398
                   + + +LATDM+ H        +  E +       L+ +N   +I ++  ++  
Sbjct  180  RQTLRKMVIDMVLATDMSKHMSLLADLKTMVETKKVTSSGVLLLDNYTDRIQVLRNMVHC  239

Query  399  ADISNVTRTLSISARWAYLITLEF  422
            AD+SN T++L +  +W   I  EF
Sbjct  240  ADLSNPTKSLELYRQWTDRIMEEF  263


>Chain A, Camp-specific 3',5'-cyclic Phosphodiesterase 4b [Homo sapiens]
Sequence ID: 1RO6_A Length: 378 
>Chain B, Camp-specific 3',5'-cyclic Phosphodiesterase 4b [Homo sapiens]
Sequence ID: 1RO6_B Length: 378 >Chain A, Camp-specific 3',5'-cyclic Phosphodiesterase 4b [Homo sapiens]
Sequence ID: 1RO9_A Length: 378 >Chain B, Camp-specific 3',5'-cyclic Phosphodiesterase 4b [Homo sapiens]
Sequence ID: 1RO9_B Length: 378 >Chain A, Camp-specific 3',5'-cyclic Phosphodiesterase 4b [Homo sapiens]
Sequence ID: 1ROR_A Length: 378 >Chain B, Camp-specific 3',5'-cyclic Phosphodiesterase 4b [Homo sapiens]
Sequence ID: 1ROR_B Length: 378  
Range 1: 61 to 264

Score:79.7 bits(195), Expect:5e-15, 
Method:Compositional matrix adjust., 
Identities:63/204(31%), Positives:102/204(50%), Gaps:23/204(11%)

Query  242  IADNKLLLLLFTLESSYHQVNKFHNFRHAIDVMQATWRLCTYLLKD---NPVQTLLLCMA  298
            I+ +  +  + TLE  YH    +HN  HA DV Q+T  L +    D     ++ L    A
Sbjct  61   ISSDTFITYMMTLEDHYHSDVAYHNSLHAADVAQSTHVLLSTPALDAVFTDLEILAAIFA  120

Query  299  AIGHDVGHPGTNNQLLCNCESEVAQNFKNVSILENFHREL-FQQLLSEHWPQLLSISKKK  357
            A  HDV HPG +NQ L N  SE+A  + + S+LEN H  + F+ L  EH    ++++KK+
Sbjct  121  AAIHDVDHPGVSNQFLINTNSELALMYNDESVLENHHLAVGFKLLQEEHCDIFMNLTKKQ  180

Query  358  FD----FISEAILATDMALH--------SQYEDR-------LMHENPMKQITLISLIIKA  398
                   + + +LATDM+ H        +  E +       L+ +N   +I ++  ++  
Sbjct  181  RQTLRKMVIDMVLATDMSKHMSLLADLKTMVETKKVTSSGVLLLDNYTDRIQVLRNMVHC  240

Query  399  ADISNVTRTLSISARWAYLITLEF  422
            AD+SN T++L +  +W   I  EF
Sbjct  241  ADLSNPTKSLELYRQWTDRIMEEF  264


>Chain A, Catalytic Domain Of Human Phosphodiesterase 4b In Complex Wi Coumarin-Based Inhibitor [Homo sapiens]
Sequence ID: 3LY2_A Length: 357 
>Chain B, Catalytic Domain Of Human Phosphodiesterase 4b In Complex Wi Coumarin-Based Inhibitor [Homo sapiens]
Sequence ID: 3LY2_B Length: 357 >Chain C, Catalytic Domain Of Human Phosphodiesterase 4b In Complex Wi Coumarin-Based Inhibitor [Homo sapiens]
Sequence ID: 3LY2_C Length: 357 >Chain D, Catalytic Domain Of Human Phosphodiesterase 4b In Complex Wi Coumarin-Based Inhibitor [Homo sapiens]
Sequence ID: 3LY2_D Length: 357 >Chain E, Catalytic Domain Of Human Phosphodiesterase 4b In Complex Wi Coumarin-Based Inhibitor [Homo sapiens]
Sequence ID: 3LY2_E Length: 357 >Chain F, Catalytic Domain Of Human Phosphodiesterase 4b In Complex Wi Coumarin-Based Inhibitor [Homo sapiens]
Sequence ID: 3LY2_F Length: 357 >Chain G, Catalytic Domain Of Human Phosphodiesterase 4b In Complex Wi Coumarin-Based Inhibitor [Homo sapiens]
Sequence ID: 3LY2_G Length: 357 >Chain H, Catalytic Domain Of Human Phosphodiesterase 4b In Complex Wi Coumarin-Based Inhibitor [Homo sapiens]
Sequence ID: 3LY2_H Length: 357  
Range 1: 81 to 284

Score:79.7 bits(195), Expect:5e-15, 
Method:Compositional matrix adjust., 
Identities:63/204(31%), Positives:102/204(50%), Gaps:23/204(11%)

Query  242  IADNKLLLLLFTLESSYHQVNKFHNFRHAIDVMQATWRLCTYLLKD---NPVQTLLLCMA  298
            I+ +  +  + TLE  YH    +HN  HA DV Q+T  L +    D     ++ L    A
Sbjct  81   ISSDTFITYMMTLEDHYHSDVAYHNSLHAADVAQSTHVLLSTPALDAVFTDLEILAAIFA  140

Query  299  AIGHDVGHPGTNNQLLCNCESEVAQNFKNVSILENFHREL-FQQLLSEHWPQLLSISKKK  357
            A  HDV HPG +NQ L N  SE+A  + + S+LEN H  + F+ L  EH    ++++KK+
Sbjct  141  AAIHDVDHPGVSNQFLINTNSELALMYNDESVLENHHLAVGFKLLQEEHCDIFMNLTKKQ  200

Query  358  FD----FISEAILATDMALH--------SQYEDR-------LMHENPMKQITLISLIIKA  398
                   + + +LATDM+ H        +  E +       L+ +N   +I ++  ++  
Sbjct  201  RQTLRKMVIDMVLATDMSKHMSLLADLKTMVETKKVTSSGVLLLDNYTDRIQVLRNMVHC  260

Query  399  ADISNVTRTLSISARWAYLITLEF  422
            AD+SN T++L +  +W   I  EF
Sbjct  261  ADLSNPTKSLELYRQWTDRIMEEF  284


>Chain A, Catalytic Domain Of Human Phosphodiesterase 4b2b In Complex Tetrahydrobenzothiophene Inhibitor [Homo sapiens]
Sequence ID: 3HMV_A Length: 378 
>Chain B, Catalytic Domain Of Human Phosphodiesterase 4b2b In Complex Tetrahydrobenzothiophene Inhibitor [Homo sapiens]
Sequence ID: 3HMV_B Length: 378  
Range 1: 61 to 264

Score:79.7 bits(195), Expect:6e-15, 
Method:Compositional matrix adjust., 
Identities:63/204(31%), Positives:102/204(50%), Gaps:23/204(11%)

Query  242  IADNKLLLLLFTLESSYHQVNKFHNFRHAIDVMQATWRLCTYLLKD---NPVQTLLLCMA  298
            I+ +  +  + TLE  YH    +HN  HA DV Q+T  L +    D     ++ L    A
Sbjct  61   ISSDTFITYMMTLEDHYHSDVAYHNSLHAADVAQSTHVLLSTPALDAVFTDLEILAAIFA  120

Query  299  AIGHDVGHPGTNNQLLCNCESEVAQNFKNVSILENFHREL-FQQLLSEHWPQLLSISKKK  357
            A  HDV HPG +NQ L N  SE+A  + + S+LEN H  + F+ L  EH    ++++KK+
Sbjct  121  AAIHDVDHPGVSNQFLINTNSELALMYNDESVLENHHLAVGFKLLQEEHCDIFMNLTKKQ  180

Query  358  FD----FISEAILATDMALH--------SQYEDR-------LMHENPMKQITLISLIIKA  398
                   + + +LATDM+ H        +  E +       L+ +N   +I ++  ++  
Sbjct  181  RQTLRKMVIDMVLATDMSKHMSLLADLKTMVETKKVTSSGVLLLDNYTDRIQVLRNMVHC  240

Query  399  ADISNVTRTLSISARWAYLITLEF  422
            AD+SN T++L +  +W   I  EF
Sbjct  241  ADLSNPTKSLELYRQWTDRIMEEF  264


>Chain A, Camp-specific 3',5'-cyclic Phosphodiesterase 4b [Homo sapiens]
Sequence ID: 3KKT_A Length: 398 
>Chain B, Camp-specific 3',5'-cyclic Phosphodiesterase 4b [Homo sapiens]
Sequence ID: 3KKT_B Length: 398  
Range 1: 81 to 284

Score:80.1 bits(196), Expect:6e-15, 
Method:Compositional matrix adjust., 
Identities:63/204(31%), Positives:102/204(50%), Gaps:23/204(11%)

Query  242  IADNKLLLLLFTLESSYHQVNKFHNFRHAIDVMQATWRLCTYLLKD---NPVQTLLLCMA  298
            I+ +  +  + TLE  YH    +HN  HA DV Q+T  L +    D     ++ L    A
Sbjct  81   ISSDTFITYMMTLEDHYHSDVAYHNSLHAADVAQSTHVLLSTPALDAVFTDLEILAAIFA  140

Query  299  AIGHDVGHPGTNNQLLCNCESEVAQNFKNVSILENFHREL-FQQLLSEHWPQLLSISKKK  357
            A  HDV HPG +NQ L N  SE+A  + + S+LEN H  + F+ L  EH    ++++KK+
Sbjct  141  AAIHDVDHPGVSNQFLINTNSELALMYNDESVLENHHLAVGFKLLQEEHCDIFMNLTKKQ  200

Query  358  FD----FISEAILATDMALH--------SQYEDR-------LMHENPMKQITLISLIIKA  398
                   + + +LATDM+ H        +  E +       L+ +N   +I ++  ++  
Sbjct  201  RQTLRKMVIDMVLATDMSKHMSLLADLKTMVETKKVTSSGVLLLDNYTDRIQVLRNMVHC  260

Query  399  ADISNVTRTLSISARWAYLITLEF  422
            AD+SN T++L +  +W   I  EF
Sbjct  261  ADLSNPTKSLELYRQWTDRIMEEF  284


>cAMP-specific 3',5'-cyclic phosphodiesterase 4D isoform PDE4D2 [Homo sapiens]
Sequence ID: NP_001184150.1 Length: 507 
>cAMP-specific 3',5'-cyclic phosphodiesterase 4D isoform PDE4D2 [Homo sapiens]
Sequence ID: NP_001351532.1 Length: 507 >Chain A, cAMP-specific 3',5'-cyclic phosphodiesterase 4D [Homo sapiens]
Sequence ID: 5WH6_A Length: 507 >Chain B, cAMP-specific 3',5'-cyclic phosphodiesterase 4D [Homo sapiens]
Sequence ID: 5WH6_B Length: 507 >cAMP-specific phosphodiesterase PDE4D2 [Homo sapiens]
Sequence ID: AAC00070.1 Length: 507 >phosphodiesterase 4D, cAMP-specific (phosphodiesterase E3 dunce homolog, Drosophila), isoform CRA_c [Homo sapiens]
Sequence ID: EAW54984.1 Length: 507  
Range 1: 74 to 340

Score:80.5 bits(197), Expect:6e-15, 
Method:Compositional matrix adjust., 
Identities:76/274(28%), Positives:127/274(46%), Gaps:30/274(10%)

Query  172  LRKASVPRLIRNIEFMSFLSDPIEKISQEGSHYWNILSTWDFCALSLSTQELIWCGFTLI  231
            L  +S+PR     E    L+  +E +++ G H + I        L++     I+    L+
Sbjct  74   LTNSSIPRFGVKTEQEDVLAKELEDVNKWGLHVFRIAELSGNRPLTV-IMHTIFQERDLL  132

Query  232  KKLSKDAKVLIADNKLLLLLFTLESSYHQVNKFHNFRHAIDVMQATWRLCTYLLKD---N  288
            K         I  + L+  L TLE  YH    +HN  HA DV+Q+T  L +    +    
Sbjct  133  KTFK------IPVDTLITYLMTLEDHYHADVAYHNNIHAADVVQSTHVLLSTPALEAVFT  186

Query  289  PVQTLLLCMAAIGHDVGHPGTNNQLLCNCESEVAQNFKNVSILENFHREL-FQQLLSEHW  347
             ++ L    A+  HDV HPG +NQ L N  SE+A  + + S+LEN H  + F+ L  E+ 
Sbjct  187  DLEILAAIFASAIHDVDHPGVSNQFLINTNSELALMYNDSSVLENHHLAVGFKLLQEENC  246

Query  348  PQLLSISKKKFD----FISEAILATDMALH--------SQYEDR-------LMHENPMKQ  388
                +++KK+       + + +LATDM+ H        +  E +       L+ +N   +
Sbjct  247  DIFQNLTKKQRQSLRKMVIDIVLATDMSKHMNLLADLKTMVETKKVTSSGVLLLDNYSDR  306

Query  389  ITLISLIIKAADISNVTRTLSISARWAYLITLEF  422
            I ++  ++  AD+SN T+ L +  +W   I  EF
Sbjct  307  IQVLQNMVHCADLSNPTKPLQLYRQWTDRIMEEF  340


>Chain A, Crystal Structure Of Human Phosphodiesterase 4d With D155871 [Homo sapiens]
Sequence ID: 3G4I_A Length: 381 
>Chain B, Crystal Structure Of Human Phosphodiesterase 4d With D155871 [Homo sapiens]
Sequence ID: 3G4I_B Length: 381 >Chain C, Crystal Structure Of Human Phosphodiesterase 4d With D155871 [Homo sapiens]
Sequence ID: 3G4I_C Length: 381 >Chain D, Crystal Structure Of Human Phosphodiesterase 4d With D155871 [Homo sapiens]
Sequence ID: 3G4I_D Length: 381 >Chain A, Crystal Structure Of Human Phosphodiesterase 4d With Rolipram [Homo sapiens]
Sequence ID: 3G4K_A Length: 381 >Chain B, Crystal Structure Of Human Phosphodiesterase 4d With Rolipram [Homo sapiens]
Sequence ID: 3G4K_B Length: 381 >Chain C, Crystal Structure Of Human Phosphodiesterase 4d With Rolipram [Homo sapiens]
Sequence ID: 3G4K_C Length: 381 >Chain D, Crystal Structure Of Human Phosphodiesterase 4d With Rolipram [Homo sapiens]
Sequence ID: 3G4K_D Length: 381 >Chain A, Crystal Structure Of Human Phosphodiesterase 4d With Roflumilast [Homo sapiens]
Sequence ID: 3G4L_A Length: 381 >Chain B, Crystal Structure Of Human Phosphodiesterase 4d With Roflumilast [Homo sapiens]
Sequence ID: 3G4L_B Length: 381 >Chain C, Crystal Structure Of Human Phosphodiesterase 4d With Roflumilast [Homo sapiens]
Sequence ID: 3G4L_C Length: 381 >Chain D, Crystal Structure Of Human Phosphodiesterase 4d With Roflumilast [Homo sapiens]
Sequence ID: 3G4L_D Length: 381 >Chain A, Crystal Structure Of Human Phosphodiesterase 4d With D155988PMNPQ [Homo sapiens]
Sequence ID: 3G58_A Length: 381 >Chain B, Crystal Structure Of Human Phosphodiesterase 4d With D155988PMNPQ [Homo sapiens]
Sequence ID: 3G58_B Length: 381 >Chain C, Crystal Structure Of Human Phosphodiesterase 4d With D155988PMNPQ [Homo sapiens]
Sequence ID: 3G58_C Length: 381 >Chain D, Crystal Structure Of Human Phosphodiesterase 4d With D155988PMNPQ [Homo sapiens]
Sequence ID: 3G58_D Length: 381 >Chain A, cAMP-specific 3',5'-cyclic phosphodiesterase 4D [Homo sapiens]
Sequence ID: 5TKB_A Length: 381 >Chain B, cAMP-specific 3',5'-cyclic phosphodiesterase 4D [Homo sapiens]
Sequence ID: 5TKB_B Length: 381 >Chain C, cAMP-specific 3',5'-cyclic phosphodiesterase 4D [Homo sapiens]
Sequence ID: 5TKB_C Length: 381 >Chain D, cAMP-specific 3',5'-cyclic phosphodiesterase 4D [Homo sapiens]
Sequence ID: 5TKB_D Length: 381  
Range 1: 2 to 264

Score:79.7 bits(195), Expect:6e-15, 
Method:Compositional matrix adjust., 
Identities:75/270(28%), Positives:125/270(46%), Gaps:30/270(11%)

Query  176  SVPRLIRNIEFMSFLSDPIEKISQEGSHYWNILSTWDFCALSLSTQELIWCGFTLIKKLS  235
            S+PR     E    L+  +E +++ G H + I        LS   + L     T+ ++  
Sbjct  2    SIPRFGVKTEQEDVLAKELEDVNKWGLHVFRI------AELS-GNRPLTVIMHTIFQERD  54

Query  236  KDAKVLIADNKLLLLLFTLESSYHQVNKFHNFRHAIDVMQATWRLCTYLLKD---NPVQT  292
                  I  + L+  L TLE  YH    +HN  HA DV+Q+T  L +    +     ++ 
Sbjct  55   LLKTFKIPVDTLITYLMTLEDHYHADVAYHNNIHAADVVQSTHVLLSTPALEAVFTDLEI  114

Query  293  LLLCMAAIGHDVGHPGTNNQLLCNCESEVAQNFKNVSILENFHREL-FQQLLSEHWPQLL  351
            L    A+  HDV HPG +NQ L N  SE+A  + + S+LEN H  + F+ L  E+     
Sbjct  115  LAAIFASAIHDVDHPGVSNQFLINTNSELALMYNDSSVLENHHLAVGFKLLQEENCDIFQ  174

Query  352  SISKKKFD----FISEAILATDMALH--------SQYEDR-------LMHENPMKQITLI  392
            +++KK+       + + +LATDM+ H        +  E +       L+ +N   +I ++
Sbjct  175  NLTKKQRQSLRKMVIDIVLATDMSKHMNLLADLKTMVETKKVTSSGVLLLDNYSDRIQVL  234

Query  393  SLIIKAADISNVTRTLSISARWAYLITLEF  422
              ++  AD+SN T+ L +  +W   I  EF
Sbjct  235  QNMVHCADLSNPTKPLQLYRQWTDRIMEEF  264


>Chain A, Camp-specific 3',5'-cyclic Phosphodiesterase 4b [Homo sapiens]
Sequence ID: 1XLX_A Length: 398 
>Chain B, Camp-specific 3',5'-cyclic Phosphodiesterase 4b [Homo sapiens]
Sequence ID: 1XLX_B Length: 398 >Chain A, Camp-specific 3',5'-cyclic Phosphodiesterase 4b [Homo sapiens]
Sequence ID: 1XOT_A Length: 398 >Chain B, Camp-specific 3',5'-cyclic Phosphodiesterase 4b [Homo sapiens]
Sequence ID: 1XOT_B Length: 398 >Chain A, Camp-specific 3',5'-cyclic Phosphodiesterase 4b [Homo sapiens]
Sequence ID: 1Y2H_A Length: 398 >Chain B, Camp-specific 3',5'-cyclic Phosphodiesterase 4b [Homo sapiens]
Sequence ID: 1Y2H_B Length: 398 >Chain A, Camp-specific 3',5'-cyclic Phosphodiesterase 4b [Homo sapiens]
Sequence ID: 1Y2J_A Length: 398 >Chain B, Camp-specific 3',5'-cyclic Phosphodiesterase 4b [Homo sapiens]
Sequence ID: 1Y2J_B Length: 398  
Range 1: 81 to 284

Score:80.1 bits(196), Expect:6e-15, 
Method:Compositional matrix adjust., 
Identities:63/204(31%), Positives:102/204(50%), Gaps:23/204(11%)

Query  242  IADNKLLLLLFTLESSYHQVNKFHNFRHAIDVMQATWRLCTYLLKD---NPVQTLLLCMA  298
            I+ +  +  + TLE  YH    +HN  HA DV Q+T  L +    D     ++ L    A
Sbjct  81   ISSDTFITYMMTLEDHYHSDVAYHNSLHAADVAQSTHVLLSTPALDAVFTDLEILAAIFA  140

Query  299  AIGHDVGHPGTNNQLLCNCESEVAQNFKNVSILENFHREL-FQQLLSEHWPQLLSISKKK  357
            A  HDV HPG +NQ L N  SE+A  + + S+LEN H  + F+ L  EH    ++++KK+
Sbjct  141  AAIHDVDHPGVSNQFLINTNSELALMYNDESVLENHHLAVGFKLLQEEHCDIFMNLTKKQ  200

Query  358  FD----FISEAILATDMALH--------SQYEDR-------LMHENPMKQITLISLIIKA  398
                   + + +LATDM+ H        +  E +       L+ +N   +I ++  ++  
Sbjct  201  RQTLRKMVIDMVLATDMSKHMSLLADLKTMVETKKVTSSGVLLLDNYTDRIQVLRNMVHC  260

Query  399  ADISNVTRTLSISARWAYLITLEF  422
            AD+SN T++L +  +W   I  EF
Sbjct  261  ADLSNPTKSLELYRQWTDRIMEEF  284


>Chain A, cAMP-specific 3',5'-cyclic phosphodiesterase 4D [Homo sapiens]
Sequence ID: 6F6U_A Length: 343 
>Chain B, cAMP-specific 3',5'-cyclic phosphodiesterase 4D [Homo sapiens]
Sequence ID: 6F6U_B Length: 343 >Chain A, cAMP-specific 3',5'-cyclic phosphodiesterase 4D [Homo sapiens]
Sequence ID: 6F8R_A Length: 343 >Chain B, cAMP-specific 3',5'-cyclic phosphodiesterase 4D [Homo sapiens]
Sequence ID: 6F8R_B Length: 343 >Chain A, cAMP-specific 3',5'-cyclic phosphodiesterase 4D [Homo sapiens]
Sequence ID: 6F8T_A Length: 343 >Chain B, cAMP-specific 3',5'-cyclic phosphodiesterase 4D [Homo sapiens]
Sequence ID: 6F8T_B Length: 343 >Chain A, cAMP-specific 3',5'-cyclic phosphodiesterase 4D [Homo sapiens]
Sequence ID: 6F8U_A Length: 343 >Chain B, cAMP-specific 3',5'-cyclic phosphodiesterase 4D [Homo sapiens]
Sequence ID: 6F8U_B Length: 343 >Chain A, cAMP-specific 3',5'-cyclic phosphodiesterase 4D [Homo sapiens]
Sequence ID: 6F8V_A Length: 343 >Chain B, cAMP-specific 3',5'-cyclic phosphodiesterase 4D [Homo sapiens]
Sequence ID: 6F8V_B Length: 343 >Chain A, cAMP-specific 3',5'-cyclic phosphodiesterase 4D [Homo sapiens]
Sequence ID: 6F8W_A Length: 343 >Chain B, cAMP-specific 3',5'-cyclic phosphodiesterase 4D [Homo sapiens]
Sequence ID: 6F8W_B Length: 343 >Chain A, cAMP-specific 3',5'-cyclic phosphodiesterase 4D [Homo sapiens]
Sequence ID: 6F8X_A Length: 343 >Chain B, cAMP-specific 3',5'-cyclic phosphodiesterase 4D [Homo sapiens]
Sequence ID: 6F8X_B Length: 343 >Chain A, cAMP-specific 3',5'-cyclic phosphodiesterase 4D [Homo sapiens]
Sequence ID: 6FDC_A Length: 343 >Chain B, cAMP-specific 3',5'-cyclic phosphodiesterase 4D [Homo sapiens]
Sequence ID: 6FDC_B Length: 343  
Range 1: 2 to 264

Score:79.3 bits(194), Expect:6e-15, 
Method:Compositional matrix adjust., 
Identities:75/270(28%), Positives:125/270(46%), Gaps:30/270(11%)

Query  176  SVPRLIRNIEFMSFLSDPIEKISQEGSHYWNILSTWDFCALSLSTQELIWCGFTLIKKLS  235
            S+PR     E    L+  +E +++ G H + I        LS   + L     T+ ++  
Sbjct  2    SIPRFGVKTEQEDVLAKELEDVNKWGLHVFRI------AELS-GNRPLTVIMHTIFQERD  54

Query  236  KDAKVLIADNKLLLLLFTLESSYHQVNKFHNFRHAIDVMQATWRLCTYLLKD---NPVQT  292
                  I  + L+  L TLE  YH    +HN  HA DV+Q+T  L +    +     ++ 
Sbjct  55   LLKTFKIPVDTLITYLMTLEDHYHADVAYHNNIHAADVVQSTHVLLSTPALEAVFTDLEI  114

Query  293  LLLCMAAIGHDVGHPGTNNQLLCNCESEVAQNFKNVSILENFHREL-FQQLLSEHWPQLL  351
            L    A+  HDV HPG +NQ L N  SE+A  + + S+LEN H  + F+ L  E+     
Sbjct  115  LAAIFASAIHDVDHPGVSNQFLINTNSELALMYNDSSVLENHHLAVGFKLLQEENCDIFQ  174

Query  352  SISKKKFD----FISEAILATDMALH--------SQYEDR-------LMHENPMKQITLI  392
            +++KK+       + + +LATDM+ H        +  E +       L+ +N   +I ++
Sbjct  175  NLTKKQRQSLRKMVIDIVLATDMSKHMNLLADLKTMVETKKVTSSGVLLLDNYSDRIQVL  234

Query  393  SLIIKAADISNVTRTLSISARWAYLITLEF  422
              ++  AD+SN T+ L +  +W   I  EF
Sbjct  235  QNMVHCADLSNPTKPLQLYRQWTDRIMEEF  264


>Chain A, cAMP-specific 3',5'-cyclic phosphodiesterase 4D [Homo sapiens]
Sequence ID: 6BOJ_A Length: 370 
>Chain B, cAMP-specific 3',5'-cyclic phosphodiesterase 4D [Homo sapiens]
Sequence ID: 6BOJ_B Length: 370 >Chain C, cAMP-specific 3',5'-cyclic phosphodiesterase 4D [Homo sapiens]
Sequence ID: 6BOJ_C Length: 370 >Chain D, cAMP-specific 3',5'-cyclic phosphodiesterase 4D [Homo sapiens]
Sequence ID: 6BOJ_D Length: 370 >Chain A, cAMP-specific 3',5'-cyclic phosphodiesterase 4D [Homo sapiens]
Sequence ID: 6NJH_A Length: 370 >Chain B, cAMP-specific 3',5'-cyclic phosphodiesterase 4D [Homo sapiens]
Sequence ID: 6NJH_B Length: 370 >Chain C, cAMP-specific 3',5'-cyclic phosphodiesterase 4D [Homo sapiens]
Sequence ID: 6NJH_C Length: 370 >Chain D, cAMP-specific 3',5'-cyclic phosphodiesterase 4D [Homo sapiens]
Sequence ID: 6NJH_D Length: 370 >Chain A, cAMP-specific 3',5'-cyclic phosphodiesterase 4D [Homo sapiens]
Sequence ID: 6NJI_A Length: 370 >Chain B, cAMP-specific 3',5'-cyclic phosphodiesterase 4D [Homo sapiens]
Sequence ID: 6NJI_B Length: 370 >Chain A, cAMP-specific 3',5'-cyclic phosphodiesterase 4D [Homo sapiens]
Sequence ID: 6NJJ_A Length: 370 >Chain B, cAMP-specific 3',5'-cyclic phosphodiesterase 4D [Homo sapiens]
Sequence ID: 6NJJ_B Length: 370 >Chain C, cAMP-specific 3',5'-cyclic phosphodiesterase 4D [Homo sapiens]
Sequence ID: 6NJJ_C Length: 370 >Chain D, cAMP-specific 3',5'-cyclic phosphodiesterase 4D [Homo sapiens]
Sequence ID: 6NJJ_D Length: 370  
Range 1: 2 to 264

Score:79.3 bits(194), Expect:7e-15, 
Method:Compositional matrix adjust., 
Identities:75/270(28%), Positives:125/270(46%), Gaps:30/270(11%)

Query  176  SVPRLIRNIEFMSFLSDPIEKISQEGSHYWNILSTWDFCALSLSTQELIWCGFTLIKKLS  235
            S+PR     E    L+  +E +++ G H + I        LS   + L     T+ ++  
Sbjct  2    SIPRFGVKTEQEDVLAKELEDVNKWGLHVFRI------AELS-GNRPLTVIMHTIFQERD  54

Query  236  KDAKVLIADNKLLLLLFTLESSYHQVNKFHNFRHAIDVMQATWRLCTYLLKD---NPVQT  292
                  I  + L+  L TLE  YH    +HN  HA DV+Q+T  L +    +     ++ 
Sbjct  55   LLKTFKIPVDTLITYLMTLEDHYHADVAYHNNIHAADVVQSTHVLLSTPALEAVFTDLEI  114

Query  293  LLLCMAAIGHDVGHPGTNNQLLCNCESEVAQNFKNVSILENFHREL-FQQLLSEHWPQLL  351
            L    A+  HDV HPG +NQ L N  SE+A  + + S+LEN H  + F+ L  E+     
Sbjct  115  LAAIFASAIHDVDHPGVSNQFLINTNSELALMYNDSSVLENHHLAVGFKLLQEENCDIFQ  174

Query  352  SISKKKFD----FISEAILATDMALH--------SQYEDR-------LMHENPMKQITLI  392
            +++KK+       + + +LATDM+ H        +  E +       L+ +N   +I ++
Sbjct  175  NLTKKQRQSLRKMVIDIVLATDMSKHMNLLADLKTMVETKKVTSSGVLLLDNYSDRIQVL  234

Query  393  SLIIKAADISNVTRTLSISARWAYLITLEF  422
              ++  AD+SN T+ L +  +W   I  EF
Sbjct  235  QNMVHCADLSNPTKPLQLYRQWTDRIMEEF  264


>cAMP-specific 3',5'-cyclic phosphodiesterase 4D isoform PDE4D6 [Homo sapiens]
Sequence ID: NP_001184152.1 Length: 518 
>cAMP-specific phosphodiesterase PDE4D6 [Homo sapiens]
Sequence ID: AAN10117.1 Length: 518 >phosphodiesterase 4D, cAMP-specific (phosphodiesterase E3 dunce homolog, Drosophila), isoform CRA_k [Homo sapiens]
Sequence ID: EAW54992.1 Length: 518  
Range 1: 85 to 351

Score:80.5 bits(197), Expect:7e-15, 
Method:Compositional matrix adjust., 
Identities:76/274(28%), Positives:127/274(46%), Gaps:30/274(10%)

Query  172  LRKASVPRLIRNIEFMSFLSDPIEKISQEGSHYWNILSTWDFCALSLSTQELIWCGFTLI  231
            L  +S+PR     E    L+  +E +++ G H + I        L++     I+    L+
Sbjct  85   LTNSSIPRFGVKTEQEDVLAKELEDVNKWGLHVFRIAELSGNRPLTV-IMHTIFQERDLL  143

Query  232  KKLSKDAKVLIADNKLLLLLFTLESSYHQVNKFHNFRHAIDVMQATWRLCTYLLKD---N  288
            K         I  + L+  L TLE  YH    +HN  HA DV+Q+T  L +    +    
Sbjct  144  KTFK------IPVDTLITYLMTLEDHYHADVAYHNNIHAADVVQSTHVLLSTPALEAVFT  197

Query  289  PVQTLLLCMAAIGHDVGHPGTNNQLLCNCESEVAQNFKNVSILENFHREL-FQQLLSEHW  347
             ++ L    A+  HDV HPG +NQ L N  SE+A  + + S+LEN H  + F+ L  E+ 
Sbjct  198  DLEILAAIFASAIHDVDHPGVSNQFLINTNSELALMYNDSSVLENHHLAVGFKLLQEENC  257

Query  348  PQLLSISKKKFD----FISEAILATDMALH--------SQYEDR-------LMHENPMKQ  388
                +++KK+       + + +LATDM+ H        +  E +       L+ +N   +
Sbjct  258  DIFQNLTKKQRQSLRKMVIDIVLATDMSKHMNLLADLKTMVETKKVTSSGVLLLDNYSDR  317

Query  389  ITLISLIIKAADISNVTRTLSISARWAYLITLEF  422
            I ++  ++  AD+SN T+ L +  +W   I  EF
Sbjct  318  IQVLQNMVHCADLSNPTKPLQLYRQWTDRIMEEF  351


>Chain A, Camp-specific 3',5'-cyclic Phosphodiesterase 4b [Homo sapiens]
Sequence ID: 3G45_A Length: 421 
>Chain B, Camp-specific 3',5'-cyclic Phosphodiesterase 4b [Homo sapiens]
Sequence ID: 3G45_B Length: 421 >Chain A, cAMP-specific 3',5'-cyclic phosphodiesterase 4B,cAMP-specific 3',5'-cyclic phosphodiesterase 4B [Homo sapiens]
Sequence ID: 5LAQ_A Length: 421 >Chain A, cAMP-specific 3',5'-cyclic phosphodiesterase 4B [Homo sapiens]
Sequence ID: 5OHJ_A Length: 421 >Chain B, cAMP-specific 3',5'-cyclic phosphodiesterase 4B [Homo sapiens]
Sequence ID: 5OHJ_B Length: 421  
Range 1: 76 to 342

Score:79.7 bits(195), Expect:7e-15, 
Method:Compositional matrix adjust., 
Identities:74/274(27%), Positives:127/274(46%), Gaps:30/274(10%)

Query  172  LRKASVPRLIRNIEFMSFLSDPIEKISQEGSHYWNILSTWDFCALSLSTQELIWCGFTLI  231
            L   S+ R   N E    L+  +E +++ G + +N+       A     + L    + + 
Sbjct  76   LNNTSISRFGVNTENEDHLAKELEDLNKWGLNIFNV-------AGYSHNRPLTCIMYAIF  128

Query  232  KKLSKDAKVLIADNKLLLLLFTLESSYHQVNKFHNFRHAIDVMQATWRLCTYLLKD---N  288
            ++        I+ +  +  + TLE  YH    +HN  HA DV Q+T  L +    D    
Sbjct  129  QERDLLKTFRISSDTFITYMMTLEDHYHSDVAYHNSLHAADVAQSTHVLLSTPALDAVFT  188

Query  289  PVQTLLLCMAAIGHDVGHPGTNNQLLCNCESEVAQNFKNVSILENFHREL-FQQLLSEHW  347
             ++ L    AA  HDV HPG +NQ L N  SE+A  + + S+LEN H  + F+ L  EH 
Sbjct  189  DLEILAAIFAAAIHDVDHPGVSNQFLINTNSELALMYNDESVLENHHLAVGFKLLQEEHC  248

Query  348  PQLLSISKKKFD----FISEAILATDMALH--------SQYEDR-------LMHENPMKQ  388
               ++++KK+       + + +LATDM+ H        +  E +       L+ +N   +
Sbjct  249  DIFMNLTKKQRQTLRKMVIDMVLATDMSKHMSLLADLKTMVETKKVTSSGVLLLDNYTDR  308

Query  389  ITLISLIIKAADISNVTRTLSISARWAYLITLEF  422
            I ++  ++  AD+SN T++L +  +W   I  EF
Sbjct  309  IQVLRNMVHCADLSNPTKSLELYRQWTDRIMEEF  342


		
