# Supplementary material for: Characterization of Resveratrol, Oxyresveratrol, Piceatannol and Roflumilast as Modulators of Phosphodiesterase Activity. Study of Yeast Lifespan
Source: Pharmaceuticals (Basel). 2020 Aug 30;13(9):225. doi: 10.3390/ph13090225 (PMC7559934; doi:10.3390/ph13090225)
Supplement: Supplementary file 1 [file pharmaceuticals-13-00225-s001.zip › SM2.txt]

########################################
# Program: needle
# Rundate: Fri  7 Aug 2020 19:18:50
# Commandline: needle
#    -auto
#    -stdout
#    -asequence emboss_needle-I20200807-191848-0005-37464398-p1m.asequence
#    -bsequence emboss_needle-I20200807-191848-0005-37464398-p1m.bsequence
#    -datafile EBLOSUM62
#    -gapopen 10.0
#    -gapextend 0.5
#    -endopen 10.0
#    -endextend 0.5
#    -aformat3 pair
#    -sprotein1
#    -sprotein2
# Align_format: pair
# Report_file: stdout
########################################

#=======================================
#
# Aligned_sequences: 2
# 1: KAPCA_HUMAN
# 2: SIP1_YEAST
# Matrix: EBLOSUM62
# Gap_penalty: 10.0
# Extend_penalty: 0.5
#
# Length: 904
# Identity:      68/904 ( 7.5%)
# Similarity:   114/904 (12.6%)
# Gaps:         642/904 (71.0%)
# Score: 32.5
# 
#
#=======================================

KAPCA_HUMAN        1 --------------------------------------------------      0
                                                                       
SIP1_YEAST         1 MGNSPSTQDPSHSTKKEHGHHFHDAFNKDRQGSITSQLFNNRKSTHKRRA     50

KAPCA_HUMAN        1 --------------------------------------------------      0
                                                                       
SIP1_YEAST        51 SHTSEHNGAIPPRMQLLASHDPSTDCDGRMSSDTTIDKGPSHLFKKDYSL    100

KAPCA_HUMAN        1 --------------------------------------------------      0
                                                                       
SIP1_YEAST       101 SSAADVNDTTLANLTLSDDHDVGAPEEQVKSPSFLSPGPSMATVKRTKSD    150

KAPCA_HUMAN        1 --------------------------------------------------      0
                                                                       
SIP1_YEAST       151 LDDLSTLNYTMVDETTENERNDKPHHERHRSSIIALKKNLLESSATASPS    200

KAPCA_HUMAN        1 --------------------------------------------------      0
                                                                       
SIP1_YEAST       201 PTRSSSVHSASLPALTKTDSIDIPVRQPYSKKPSIHAYQYQYLNNDETFS    250

KAPCA_HUMAN        1 --------------------------------------------------      0
                                                                       
SIP1_YEAST       251 ENSQMDKEGNSDSVDAEAGVLQSEDMVLNQSLLQNALKKDMQRLSRVNSS    300

KAPCA_HUMAN        1 ------------------------MGNAAAAKKGSEQESVKEFLAKAKED     26
                                             .|||..                :.:|
SIP1_YEAST       301 NSMYTAERISHANNNGNIENNTRNKGNAGG----------------SNDD    334

KAPCA_HUMAN       27 FLKKWESPAQNTAHLDQFERIKTLGTGSFGRVMLVKHKETGNHYAMKILD     76
                     |    .:|...||.:    .:|..|..:.....|.||.           :
SIP1_YEAST       335 F----TAPISATAKM----MMKLYGDKTLMERDLNKHH-----------N    365

KAPCA_HUMAN       77 KQKVVKLKQIEHTLNEKR---------------ILQAVNFPFLVKLEFSF    111
                     |.|..:.|:|....|.:|               :...:|...|..|....
SIP1_YEAST       366 KTKKAQNKKIRSVSNSRRSSFASLHSLQSRKSILTNGLNLQPLHPLHPII    415

KAPCA_HUMAN      112 KDNSNLYMVMEYVPGGEMFSHLRRIGRFSEPHARFYAAQIVLTFEYLHSL    161
                     .||.:.|...::          |.|...|..               :.|:
SIP1_YEAST       416 NDNESQYSAPQH----------REISHHSNS---------------MSSM    440

KAPCA_HUMAN      162 DLIYRDLKPENLLI------------DQQGYIQVTDFGFAKRVKGRTWTL    199
                     ..|......||.|:            ..:.:|..||...|.: :.|..||
SIP1_YEAST       441 SSISSTNSTENTLVVLKWKDDGTVAATTEVFIVSTDIASALK-EQRELTL    489

KAPCA_HUMAN      200 CGT---------------------PEYLAPEIILSKGYNKAVDWWALGVL    228
                     ...                     .|:..|::.|..|..: :.:...|:|
SIP1_YEAST       490 DENASLDSEKQLNPRIRMVYDDVHKEWFVPDLFLPAGIYR-LQFSINGIL    538

KAPCA_HUMAN      229 IYEMAAGYPPFFADQP---IQIYEKIVSGKVRFPSHFSSDLKDLLRNLLQ    275
                     .:   :.:.|...|..   :..:|.:.......|....:|:...:...|.
SIP1_YEAST       539 TH---SNFLPTATDSEGNFVNWFEVLPGYHTIEPFRNEADIDSQVEPTLD    585

KAPCA_HUMAN      276 VDLTKRFGNLKNGVNDIKNHKWFATTDWIAIYQRKVEAPFIPKFKGPGDT    325
                     .:|.|| ..||...:..:...:::.        :.||.|..|        
SIP1_YEAST       586 EELPKR-PELKRFPSSSRKSSYYSA--------KGVERPSTP--------    618

KAPCA_HUMAN      326 SNFDDYEEEEIRVSINEKCGKEFSEF------------------------    351
                       |.||.......|||.:     ..|                        
SIP1_YEAST       619 --FSDYRGLSRSSSINMR-----DSFVRLKASSLDLMAEVKPERLVYSNE    661

KAPCA_HUMAN      352 --------------------------------------------------    351
                                                                       
SIP1_YEAST       662 IPNLFNIGDGSTISVKGDSDDVHPQEPPSFTHRVVDCNQDDLFATLQQGG    711

KAPCA_HUMAN      352 --------------------------------------------------    351
                                                                       
SIP1_YEAST       712 NIDAETAEAVFLSRYPVPDLPIYLNSSYLNRILNQSNQNSESHERDEGAI    761

KAPCA_HUMAN      352 --------------------------------------------------    351
                                                                       
SIP1_YEAST       762 NHIIPHVNLNHLLTSSIRDEIISVACTTRYEGKFITQVVYAPCYYKTQKS    811

KAPCA_HUMAN      352 ----    351
                         
SIP1_YEAST       812 QISN    815


#---------------------------------------
#---------------------------------------
