# Supplementary material for: Characterization of Resveratrol, Oxyresveratrol, Piceatannol and Roflumilast as Modulators of Phosphodiesterase Activity. Study of Yeast Lifespan
Source: Pharmaceuticals (Basel). 2020 Aug 30;13(9):225. doi: 10.3390/ph13090225 (PMC7559934; doi:10.3390/ph13090225)
Supplement: Supplementary file 1 [file pharmaceuticals-13-00225-s001.zip › SM3.txt]

########################################
# Program: needle
# Rundate: Fri  7 Aug 2020 19:21:08
# Commandline: needle
#    -auto
#    -stdout
#    -asequence emboss_needle-I20200807-192106-0135-69231701-p2m.asequence
#    -bsequence emboss_needle-I20200807-192106-0135-69231701-p2m.bsequence
#    -datafile EBLOSUM62
#    -gapopen 10.0
#    -gapextend 0.5
#    -endopen 10.0
#    -endextend 0.5
#    -aformat3 pair
#    -sprotein1
#    -sprotein2
# Align_format: pair
# Report_file: stdout
########################################

#=======================================
#
# Aligned_sequences: 2
# 1: KAPCA_HUMAN
# 2: SIP2_YEAST
# Matrix: EBLOSUM62
# Gap_penalty: 10.0
# Extend_penalty: 0.5
#
# Length: 528
# Identity:      64/528 (12.1%)
# Similarity:   116/528 (22.0%)
# Gaps:         290/528 (54.9%)
# Score: 32.5
# 
#
#=======================================

KAPCA_HUMAN        1 --------------------------------------------------      0
                                                                       
SIP2_YEAST         1 MGTTTSHPAQKKQTTKKCRAPIMSDVREKPSNAQGCEPQEMDAVSKKVTE     50

KAPCA_HUMAN        1 --------------------------------------------------      0
                                                                       
SIP2_YEAST        51 LSLNKCSDSQDAGQPSREGSITKKKSTLLLRDEDEPTMPKLSVMETAVDT    100

KAPCA_HUMAN        1 --------------------------------MGNAAAAKKGSEQESVKE     18
                                                     .|:::..::|.:|...||
SIP2_YEAST       101 DSGSSSTSDDEEGDIIAQTTEPKQDASPDDDRSGHSSPREEGQQQIRAKE    150

KAPCA_HUMAN       19 FLAKAKEDFLK---------KWESPAQNTAHLDQFERIKTLGTGSFGR--     57
                       |......:|         :|:....           |...||||.:  
SIP2_YEAST       151 --ASGGPSEIKSSLMVPVEIRWQQGGS-----------KVYVTGSFTKWR    187

KAPCA_HUMAN       58 --VMLVKHKET------------GNHYAMKILDKQKVVK------LKQIE     87
                       :.|:...:.            |.|....|:|.:..|.      ..|:.
SIP2_YEAST       188 KMIGLIPDSDNNGSFHVKLRLLPGTHRFRFIVDNELRVSDFLPTATDQMG    237

KAPCA_HUMAN       88 HTLNEKRILQAVNFPFLVKLEFSFKDNSNLYMVMEYVPGGEMFSHLRRIG    137
                     :.:|...:.|....|...|:.....|:..       .|..:..|...:||
SIP2_YEAST       238 NFVNYIEVRQPEKNPTNEKIRSKEADSMR-------PPTSDRSSIALQIG    280

KAPCA_HUMAN      138 R----FSEPHARFYAAQIVLT----FEYLHSLDLIYRDLKPENLLIDQQG    179
                     :    |.:.:.||:..   |:    .||...:..::.|  |..:    :.
SIP2_YEAST       281 KDPDDFGDGYTRFHED---LSPRPPLEYTTDIPAVFTD--PSVM----ER    321

KAPCA_HUMAN      180 YIQVTDFGFAKRVKGRTWTLCGTPEYLAPE---IILSKGYNKAVDWWALG    226
                     |....|     |.:..|.|...||..|.|:   :||:|            
SIP2_YEAST       322 YYYTLD-----RQQSNTDTSWLTPPQLPPQLENVILNK------------    354

KAPCA_HUMAN      227 VLIYEMAAGYPPFFADQPIQIYEKIVSGKVRFPSHFSSDLKDLLRNLLQV    276
                                 ::|.|  ..:.:..||.:..|:|.      :|.:|:. 
SIP2_YEAST       355 ------------YYATQ--DQFNENNSGALPIPNHV------VLNHLVT-    383

KAPCA_HUMAN      277 DLTKRFGNLKNG---VNDIKNHKWFATTDWIAIYQRKVEAPFIPKFKGPG    323
                           .::|:.   |..|..:|....|.   |....:|:.         
SIP2_YEAST       384 ------SSIKHNTLCVASIVRYKQKYVTQ---ILYTPIESS---------    415

KAPCA_HUMAN      324 DTSNFDDYEEEEIRVSINEKCGKEFSEF    351
                                                 
SIP2_YEAST       416 ----------------------------    415


#---------------------------------------
#---------------------------------------
